# Supplementary material for: Identification of Factors Influencing Variability in Disinfection Byproducts and Their Toxicity in Chlorinated and Chloraminated Drinking Water Distribution Systems across the United States
Source: Environ Sci Technol. 2025 Dec 31;60(1):1241–52. doi: 10.1021/acs.est.5c12121 (PMC12810234; doi:10.1021/acs.est.5c12121)
Supplement: Supplementary file 3 [file es5c12121_si_003.xlsx]

## Sheet: TableS1_Standards
	Class	Class Abreviation	Analyte	Abbreviation	CAS	Supplier
	Trihalomethanes	THM	Chloroform	TCM	67-66-3	Sigma Aldrich
			Bromodichloromethane	BDCM	75-27-4
			Bromoform	TBM	75-25-2
			Dibromochloromethane	DBCM	124-48-1
	Iodinated-Trihalomethanes	I-THM	Dichloroiodomethane	DCIM	594-04-7	Toronto Research Chemicals
			Bromochloroiodomethane	BCIM	34970-00-8
			Dibromoiodomethane	DBIM	593-94-2
			Chlorodiiodomethane	CDIM	638-73-3
			Bromodiiodomethane	BDIM	557-95-9
			Iodoform	TIM	75-47-8
	Haloketones	HK	Chloropropanone	CP	78-95-5	Sigma Aldrich
			1,1-Dichloropropanone	1,1-DCP	513-88-2	Toronto Research Chemicals
			1,1,1-Trichloropropanone	1,1,1-TCP	918-00-3	Sigma Aldrich
	Haloacetonitriles	HAN	Chloroacetonitrile	CAN	107-14-2	Sigma Aldrich
			Trichloroacetonitrile	TCAN	545-06-2	Sigma Aldrich
			Dichloroacetonitrile	DCAN	3018-12-0	Sigma Aldrich
			Bromoacetonitrile	BAN	590-17-0	Sigma Aldrich
			Bromochloroacetonitrile	BCAN	83463-62-1	Toronto Research Chemicals
			Iodoacetonitrile	IAN	624-75-9	Sigma Aldrich
			Dibromoacetonitrile	DBAN	3252-43-5	Toronto Research Chemicals
	Halonitromethane	HNM	Trichloronitromethane (or Chloropicrin)	TCNM	76-06-2	LGC Standards
	Haloacetamides	HAM	Dichloroacetamide	DCAM	683-72-7	Sigma Aldrich
			Bromochloroacetamide	BCAM	62872-34-8	Toronto Research Chemicals
			Trichloroacetamide	TCAM	594-65-0	Toronto Research Chemicals
			Dibromoacetamide	DBAM	598-70-9	Toronto Research Chemicals
	Haloacetic Acids	HAA	Monochloroacetic acid	MCAA	79-11-8	Sigma Aldrich
			Monobromoacetic acid	MBAA	79-08-3
			Dichloroacetic acid	DCAA	79-43-6
			Dibromoacetic acid	DBAA	631-64-1
			Trichloroacetic acid	TCAA	76-03-9
			Bromochloroacetic acid	BCAA	5589-96-8
			Bromodichloroacetic acid	BDCAA	71133-14-7
			Chlorodibromoacetic acid	CDBAA	5278-95-5
			Tribromoacetic acid	TBAA	75-96-7
	Iodinated-Haloacetic Acids	I-HAA	Iodoacetic acid	IAA	64-69-7	Sigma Aldrich
			Chloroiodoacetic acid	CIAA	53715-09-6	Toronto Research Chemicals
	Surrogate (551 analysis)		Decafluorobiphenyl		434-90-2	Sigma Aldrich
	Surrogate (552 analysis)		2-Bromobutanoic acid		80-58-0	Sigma Aldrich
	Internal Standard (552 analysis)		1,2-Dibromopropane		78-75-1	Sigma Aldrich
	Nitrosamines	NISAM	N-nitrosodimethylamine	NDMA	62-75-9	Sigma Aldrich
			N-nitrosomethylethylamine	NMEA	10595-95-6
			N-nitrosopyrrolidine	NPYR	930-55-2
			N-nitrosodiethylamine	NDEA	55-18-5
			N-nitrosopiperidine	NPIP	100-75-4
			N-nitrosomorpholine	NMOR	59-89-2
			N-nitrosodi-n-propylamine	NDPA	621-64-7
			N-nitrosodi-n-butylamine	NDBA	924-16-3
			N-nitrosodiphenylamine	NDPhA	86-30-6
	Nitrosamine Internal Standards	NISAM-d	N-nitrosodimethylamine-d6	NDMA-d6	17829-05-9	Cambridge Isotope Laboratories
			N-nitrosodiethylamine-d10	NDEA-d10	1219794-54-3
			N-nitrosodi-n-propylamine-d14	NDPA-d14	93951-96-3
			N-nitrosodiphenylamine-d6	NDPhA-d6	93951-95-2

## Sheet: TableS2_UtilityInfo
	Utility ID	Water Distributed (mgd)	Source Water	Primary Disinfectant	Secondary Disinfectant
	U2	420	Surface	O3	HOCl
	U3b	200	Surface	O3	NH2Cl
	U4a	14	Surface and ground water variable blend	O3	NH2Cl
	U5	50	Groundwater	HOCl	NH2Cl
	U6	120	Surface	O3	HOCl
	U7a	100	Surface	HOCl	NH2Cl
	U8b	110	90% Surface	HOCl	HOCl
			10% Groundwater	HOCl	HOCl
	U9	3	Groundwater	NH2Cl	NH2Cl
	a Retail and wholesale customers. b All wholesale customers.

## Sheet: TableS3_MDLs_MQLs
		Analyte	MDLs (ppb)	MQLs (ppb)		Analyte	IDL (ppb)	MDL (ppt)	MQLs (ppt)
		TCM	0.0816604	0.271929		NDMA	1.4	0.42	1.3986
		BDCM	0.0192971	0.0642593		NMEA	1.25	0.375	1.24875
		DBCM	0.0126214	0.0420292		NPYR	2.41	0.723	2.40759
		TBM	1.68425	5.60855		NDEA	1.09	0.327	1.08891
		DCIM	0.0221922	0.0739		NPIP	1.85	0.555	1.84815
		BCIM	0.0416909	0.138831		NMOR	5.53	1.659	5.52447
		DBIM	0.0533155	0.177541		NDPA	1.41	0.423	1.40859
		CDIM	0.00914142	0.0304409		NDBA	1.41	0.423	1.40859
		BDIM	0.0132459	0.044109		NDPhA	1.43	0.429	1.42857
		TIM	0.00694002	0.0231103
		CP	0.0355912	0.118519
		1,1-DCP	0.010459	0.0348285
		1,1,1-TCP	0.00568168	0.01892
		CAN	0.0101231	0.03371
		TCAN	0.0291316	0.0970082
		DCAN	0.00639561	0.0212974
		BAN	0.0929336	0.309469
		BCAN	0.00709274	0.0236188
		IAN	0.0132541	0.0441363
		DBAN	0.0078346	0.0260892
		TCNM	0.017205	0.0572926
		DCAM	0.0579957	0.193126
		BCAM	0.0824217	0.274464
		TCAM	0.0162002	0.0539467
		DBAM	0.0778744	0.259322
		MCAA	0.128828	0.428998
		MBAA	0.0558684	0.186042
		DCAA	0.123661	0.41179
		BCAA	0.0453722	0.151089
		TCAA	0.062582	0.208398
		DBAA	0.0419024	0.139535
		BDCAA	0.171582	0.571368
		CDBAA	0.0420851	0.140144
		TBAA	0.180718	0.60179
		IAA	0.0501984	0.167161
		CIAA	0.0513247	0.170911

## Sheet: TableS4_MethodDetails
		LC						NISAM ISTD					NISAM LRBs
		Parameter	Value					Average % Recovery					Average Concentration
		Instrument	Waters AcQuity H-Class Plus Binary System					Utility	NDMA-d6	NDEA-d10	NDPA-d14		Utility	NDMA	NMEA	NPYR	NDEA	NPIP	NMOR	NDPA	NDBA
		Needle Wash (weak)	90% Water-10% Acetonitrile					U3	0.658748	0.395655	0.234237		U3	4.12209	0.138986	ND	ND	1.18345	1.55391	ND	0.133162
		Needle Wash (strong)	Acetonitrile					U4	0.212395	0.136428	0.0969061		U4	3.97324	0.114274	0.312508	0.0735436	3.6069	3.01658	ND	0.46102
		Injection Volume	50 μL					U5	0.315897	0.227857	0.123844		U5	1.78653	0.0244562	1.19254	0.0404253	0.634268	1.47225	ND	0.82088
		Analytical Column	AcQuity Premier BEH Shield RP18, 1.7 µm, 2.1 x 100mm					U7	0.444169	0.322849	0.166956		U7	0.142336	0.0509596	ND	ND	0.347621	0.732976	ND	3.83263
		Mobile Phase A	Acetonitrile					U9	0.353571	0.252406	0.114832		U9	3.44328	0.0303331	0.167568	ND	0.436455	1.6404	ND	0.280661
		Mobile Phase B	Water, 0.05 M Formic Acid					Standard Devation of % Recovery					Standard Devation of Concentration
		Gradient	Time	%B				Utility	NDMA-d6	NDEA-d10	NDPA-d14		Utility	NDMA	NMEA	NPYR	NDEA	NPIP	NMOR	NDPA	NDBA
			0	95				U3	0.279072	0.24488	0.204113		U3	-	-	-	-	-	-	-	-
			1	90				U4	0.134958	0.1004	0.0632433		U4	3.58508	-	-	-	-	2.08997	-	-
			6	10				U5	0.138204	0.112496	0.0606018		U5	-	-	1.66603	-	-	-	-	0.147094
			7	95				U7	0.0560475	0.0617498	0.0396948		U7	-	0.0655677	-	-	-	1.03214	-	5.00542
			8	95				U9	0.121756	0.104592	0.0588317		U9	3.33101	0.0134686	0.202716	-	0.318647	0.470829	-	0.0795301
			9	95
		Total Run Time	9 min
		MS
		Parameter	Value
		Instrument	Waters Xevo TQ-S Micro
		Icon Source	Electrospray ionization (ESCi+) w/ corona pin
		Capillary (kV)	1.5
		Corona (µA)	8
		Desolvation Temp (ºC)	600
		Desolvation Flow (L/hr)	700
		Cone	150
		Analyte	Cone Voltage	Parent ion (m/z)	Collision Energy	Fragment ion (m/z)
		NDMA	25	75	12	58.1
					17	43.1*
		NDMA-d6	5	81.1	15	64
					15	46
		NMEA	15	89	13	43.1
					10	61.1*
		NPYR	25	101	20	55.1*
					30	39.05
		NDEA	20	103.1	10	75.2*
					15	47.2
		NDEA-d10	10	113.1	18	33.9
		NPIP	40	115	15	69.1
					20	41.0*
		NMOR	25	117	10	87.2*
					14	45
		NDPA	30	131	18	89.1
					18	43.1*
		NDPA-d14	20	145	16	50
		NDBA	45	159	15	57.1*
					10	103.1
		NDPhA	25	199.1	18	66.1*
					15	169.1
		NDPhA-d6	14	205.1	25	69
					14	175
		* quantifying ion

## Sheet: TableS5_Cytotoxicity
	Round	Utility	THMs	ITHMs	HKs	HANs	HNMs	HAMs	HAA5s	HAA9s	IHAAs	TotalNDBPs	Regulated	Unregulated	TotalDBPs	% THMs	% ITHMs	% HKs	% HANs	% HNMs	% HAMs	% HAA5s	% HAA9s	% IHAAs	% NDBPs	% CDBPs	% Regulated	% Unregulated		Code	Description	Notes
	Round1	U2	6.77358	4.56318	2.49593	1923.93	NA	0.172333	386.839	442.537	526.352	1924.1	393.612	2513.21	2906.82	0.00233024	0.00156982	0.000858644	0.661867	0	5.92857e-05	0.13308	0.152241	0.181075	0.661926	0.338074	0.13541	0.86459		NA	Not available	Concentrations were <MQL, <MDL, or ND so no toxicity value could be calculated
	Round1	U3	4.77476	1.88547	7.32188	636.324	NA	3.49381	163.708	184.029	421.906	639.818	168.483	1091.25	1259.73	0.00379029	0.00149672	0.00581224	0.505125	0	0.00277345	0.129954	0.146086	0.334916	0.507899	0.492101	0.133745	0.866255		NS	No sample	Sample arrived broken, thus could not be analyzed.
	Round1	U4	1.5056	4.52107	6.65661	1941.04	NA	65.5042	277.364	305.538	8.34138	2006.55	278.87	2054.24	2333.11	0.00064532	0.00193779	0.00285311	0.831955	0	0.028076	0.118882	0.130957	0.00357522	0.860031	0.139969	0.119527	0.880473		-		Standard deviation could not be calculated because no values or only 1 values
	Round1	U5	25.3638	3.10782	1.16386	3499.46	0.71935	15.145	360.813	401.847	370.902	3515.32	386.177	3931.53	4317.71	0.00587436	0.000719784	0.000269554	0.81049	0.000166605	0.00350765	0.0835659	0.0930695	0.0859025	0.814164	0.185836	0.0894402	0.91056
	Round1	U6	8.57283	4.85969	4.73485	1262.73	2.37321	95.1467	143.102	184.887	417.5	1360.25	151.674	1829.13	1980.8	0.00432795	0.00245339	0.00239037	0.637483	0.00119811	0.0480344	0.0722441	0.0933395	0.210773	0.686716	0.313284	0.0765721	0.923428
	Round1	U7	14.1782	0.403419	2.36611	62.3397	0.65669	0.451941	177.069	188.027	1008.06	63.4483	191.248	1085.24	1276.48	0.0111073	0.000316039	0.00185361	0.048837	0.000514452	0.000354051	0.138716	0.147301	0.789717	0.0497055	0.950294	0.149824	0.850176
	Round1	U8	14.5756	3.55704	2.08519	7136.72	NA	338.492	251.472	289.487	652.447	7475.21	266.048	8171.31	8437.36	0.0017275	0.000421582	0.000247137	0.845847	0	0.0401182	0.0298046	0.0343101	0.0773283	0.885965	0.114035	0.0315321	0.968468
	Round1	U9	17.1504	0.138713	4.46988	1524.48	NA	274.761	46.9847	78.787	5.35279	1799.24	64.1351	1841	1905.14	0.00900217	7.28097e-05	0.00234622	0.800193	0	0.144221	0.0246621	0.041355	0.00280966	0.944414	0.0555858	0.0336643	0.966336
	Round2	U2	36.6832	26.089	2.41237	3053.6	NA	217.341	563.008	627.024	NA	3270.94	599.692	3363.46	3963.15	0.00925607	0.00658288	0.0006087	0.770498	0	0.0548405	0.142061	0.158214	0	0.825339	0.174661	0.151317	0.848683
	Round2	U3	30.7556	0.250083	8.52494	1190.28	1.31311	88.1562	427.481	450.078	787.845	1279.75	458.236	2098.97	2557.2	0.0120271	9.77956e-05	0.0033337	0.465462	0.000513496	0.0344737	0.167167	0.176004	0.308089	0.500449	0.499551	0.179194	0.820806
	Round2	U4	3.97795	2.01596	6.61512	855.722	1.014	23.0774	354.509	367.315	940.092	879.813	358.487	1841.34	2199.83	0.0018083	0.000916416	0.00300711	0.388995	0.000460945	0.0104906	0.161153	0.166974	0.427348	0.399946	0.600054	0.162961	0.837039
	Round2	U5	53.5473	3.92714	0.920904	6149.07	NA	1670.43	672.957	827.629	817.909	7819.51	726.504	8796.94	9523.44	0.00562268	0.000412366	9.66987e-05	0.645678	0	0.175402	0.0706632	0.0869045	0.0858838	0.82108	0.17892	0.0762859	0.923714
	Round2	U6	21.5424	5.17626	1.38999	565.493	4.16522	79.2577	236.154	251.427	528.737	648.916	257.697	1199.49	1457.19	0.0147836	0.00355223	0.000953886	0.388072	0.00285839	0.0543908	0.162062	0.172542	0.362847	0.445321	0.554679	0.176845	0.823155
	Round2	U7	23.5387	0.195475	3.81903	540.615	0.838007	6.80504	96.4111	99.0453	NA	548.258	119.95	554.907	674.857	0.0348795	0.000289654	0.00565902	0.801081	0.00124176	0.0100837	0.142862	0.146765	0	0.812407	0.187593	0.177741	0.822259
	Round2	U8	33.2495	2.97217	0.297629	6603.17	NA	771.242	528.63	603.018	418.895	7374.41	561.879	7870.97	8432.84	0.00394286	0.000352452	3.52941e-05	0.78303	0	0.0914569	0.062687	0.0715082	0.0496742	0.874487	0.125513	0.0666298	0.93337
	Round2	U9	18.639	2.39091	2.15502	3908.47	NA	119.463	153.433	181.997	1414.33	4027.93	172.072	5475.38	5647.45	0.00330043	0.000423361	0.000381593	0.692077	0	0.0211534	0.0271685	0.0322264	0.250438	0.713231	0.286769	0.0304689	0.969531
	Round3	U2	26.3211	9.9885	0.8525	1582.49	NA	123.974	795.542	856.679	NA	1706.46	821.863	1778.44	2600.31	0.0101223	0.00384128	0.000327846	0.608579	0	0.0476766	0.305942	0.329453	0	0.656255	0.343745	0.316064	0.683936
	Round3	U3	16.4136	0.112107	4.43331	35.6727	0.771838	72.0887	NS	NS	NS	108.533	16.4136	113.079	129.492	0.126753	0.000865743	0.0342361	0.275481	0.0059605	0.556703	NS	NS	NS	0.838145	0.161855	0.126753	0.873247
	Round3	U4	15.3882	0.168711	2.29313	83.7168	0.69945	82.058	661.68	685.798	306.727	166.474	677.068	499.781	1176.85	0.0130758	0.000143359	0.00194854	0.0711364	0.000594341	0.0697269	0.562247	0.58274	0.260634	0.141458	0.858542	0.575323	0.424677
	Round3	U5	10.0012	1.18439	1.32911	1660.98	NA	256.19	214.161	252.209	NA	1917.17	224.162	1957.73	2181.89	0.00458374	0.000542826	0.000609153	0.761256	0	0.117417	0.0981539	0.115592	0	0.878672	0.121328	0.102738	0.897262
	Round3	U6	25.9811	1.64891	1.17597	385.122	7.80243	49.3906	264.954	298.679	446.506	442.315	290.935	925.371	1216.31	0.0213606	0.00135567	0.00096684	0.316633	0.00641486	0.0406071	0.217835	0.245562	0.3671	0.363654	0.636346	0.239195	0.760805
	Round3	U7	23.0856	0.146579	2.9571	176.945	1.05671	3.38777	136.569	144.861	1533.64	181.39	159.654	1726.43	1886.08	0.01224	7.77161e-05	0.00156785	0.0938163	0.000560268	0.00179619	0.0724087	0.0768054	0.813136	0.0961728	0.903827	0.0846487	0.915351
	Round3	U8	33.3033	2.48258	0.176811	3579.07	NA	761.929	610.225	689.232	20.6081	4341	643.528	4443.28	5086.8	0.00654699	0.000488044	3.47587e-05	0.703599	0	0.149785	0.119962	0.135494	0.00405129	0.853385	0.146615	0.126509	0.873491
	Round3	U9	177.382	29.1843	4.21671	3591.47	1.05421	2685.64	795.857	1024.25	189.045	6278.17	973.239	6729	7702.24	0.0230299	0.00378907	0.000547465	0.466289	0.000136871	0.348683	0.103328	0.132981	0.0245441	0.815109	0.184891	0.126358	0.873642
	Round4	U2	19.1493	7.8113	0.675208	741.28	NA	1.56509	395.88	429.973	NA	742.845	415.029	785.425	1200.45	0.0159517	0.00650696	0.000562461	0.6175	0	0.00130375	0.329775	0.358175	0	0.618804	0.381196	0.345727	0.654273
	Round4	U3	4.85438	1.40762	5.58501	68.8432	0.983513	0.892631	76.7156	83.5739	17.6844	70.7193	81.57	102.255	183.825	0.0264077	0.00765739	0.0303823	0.374505	0.00535028	0.00485588	0.41733	0.454639	0.0962025	0.384711	0.615289	0.443738	0.556262
	Round4	U4	5.45196	2.32865	2.92342	191.624	0.753332	1.44228	327.809	337.394	NA	193.82	333.261	208.656	541.917	0.0100605	0.00429705	0.00539459	0.353604	0.00139012	0.00266144	0.604906	0.622593	0	0.357655	0.642345	0.614967	0.385033
	Round4	U5	17.6084	0.404722	1.6053	1555.11	NA	37.7091	285.767	338.643	NA	1592.82	303.375	1647.71	1951.08	0.00902496	0.000207435	0.000822774	0.797051	0	0.0193273	0.146466	0.173567	0	0.816378	0.183622	0.155491	0.844509
	Round4	U6	36.5386	4.69454	1.13106	353.42	13.4951	1.92682	452.528	495.492	NA	368.842	489.067	417.632	906.699	0.0402985	0.00517761	0.00124745	0.389788	0.0148838	0.00212509	0.499094	0.546479	0	0.406797	0.593203	0.539393	0.460607
	Round4	U7	12.6031	0.0984494	1.84161	84.2448	0.74813	5.58692	86.753	98.9737	NA	90.5798	99.3561	104.741	204.097	0.0617507	0.000482366	0.00902321	0.412769	0.00366557	0.0273739	0.425058	0.484935	0	0.443808	0.556192	0.486809	0.513191
	Round4	U8	28.0178	5.71927	0.206807	3355.13	NA	75.7155	429.111	462.488	NA	3430.84	457.129	3470.14	3927.27	0.00713417	0.0014563	5.26592e-05	0.854314	0	0.0192794	0.109264	0.117763	0	0.873594	0.126406	0.116399	0.883601
	Round4	U9	80.0375	4.28035	2.34631	2577.39	2.95043	62.3504	527.671	633.01	NA	2642.69	607.709	2754.66	3362.37	0.0238039	0.00127302	0.000697815	0.766541	0.000877486	0.0185436	0.156934	0.188263	0	0.785962	0.214038	0.180738	0.819262
	Average	U2	22.2318	12.113	1.609	1825.33	-	85.763	535.317	589.053	526.352	1911.09	557.549	2110.13	2667.68	0.00941509	0.00462523	0.000589413	0.664611	0	0.02597	0.227714	0.249521	0.0452686	0.690581	0.309419	0.237129	0.762871
	SD		12.5701	9.58028	0.979166	957.863	-	105.179	191.461	199.866	-	1041.8	199.019	1095.17	1139.11	0.00558117	0.00240301	0.000217563	0.0743387	0	0.0293511	0.104608	0.109538	0.0905373	0.0918532	0.0918532	0.10914	0.10914
	Average	U3	14.1996	0.91382	6.46629	482.78	1.02282	41.1579	222.635	239.227	409.145	524.705	181.176	851.388	1032.56	0.0422446	0.00252941	0.0184411	0.405143	0.00295607	0.149702	0.238151	0.25891	0.246403	0.557801	0.442199	0.220858	0.779142
	SD		12.3175	0.870102	1.81473	546.315	0.27277	45.4805	182.656	189.384	385.239	566.464	194.929	952.241	1141.93	0.0571092	0.00346618	0.0161224	0.102283	0.00313386	0.27172	0.156286	0.170166	0.130767	0.19522	0.19522	0.150395	0.150395
	Average	U4	6.58094	2.2586	4.62207	768.026	0.822261	43.0205	405.341	424.011	418.387	811.663	411.921	1151	1562.93	0.00639748	0.00182365	0.00330084	0.411422	0.000611353	0.0277387	0.361797	0.375816	0.172889	0.439773	0.560227	0.368194	0.631806
	SD		6.0931	1.78421	2.33958	853.263	0.168223	37.2197	173.861	176.338	475.805	862.243	179.859	931.756	854.466	0.00611461	0.00180529	0.00147188	0.314372	0.000578258	0.0299415	0.25726	0.262861	0.208971	0.30218	0.30218	0.263157	0.263157
	Average	U5	26.6302	2.15602	1.25479	3216.15	0.71935	494.87	383.424	455.082	594.406	3711.2	410.054	4083.47	4493.53	0.00627644	0.000470603	0.000449545	0.753619	4.16511e-05	0.0789135	0.0997122	0.117283	0.0429466	0.832574	0.167426	0.105989	0.894011
	SD		19.0092	1.63849	0.287593	2149.41	-	791.213	202.095	255.826	316.082	2864.88	221.093	3301.09	3518.46	0.00191561	0.000215991	0.000327451	0.0749006	8.33023e-05	0.0817092	0.0331304	0.0394962	0.0495904	0.0308674	0.0308674	0.0347233	0.0347233
	Average	U6	23.1587	4.09485	2.10797	641.691	6.95899	56.4305	274.184	307.621	464.247	705.081	297.343	1092.91	1390.25	0.0201927	0.00313472	0.00138964	0.432994	0.00633878	0.0362893	0.237809	0.264481	0.23518	0.475622	0.524378	0.258001	0.741999
	SD		11.5808	1.64283	1.75489	424.43	4.90804	40.9888	129.77	133.662	57.7018	452.586	140.938	588.062	453.62	0.0151279	0.00163064	0.000680763	0.140524	0.00609815	0.0234624	0.184227	0.198009	0.172827	0.144629	0.144629	0.199196	0.199196
	Average	U7	18.3514	0.210981	2.74596	216.036	0.824885	4.05792	124.201	132.727	1270.85	220.919	142.552	867.828	1010.38	0.0299944	0.000291444	0.00452592	0.339126	0.00149551	0.00990196	0.194761	0.213952	0.400713	0.350523	0.649477	0.224756	0.775244
	SD		5.76712	0.134268	0.848174	222.015	0.171364	2.78907	41.3225	42.7358	371.643	223.978	40.9898	698.733	730.373	0.0238347	0.000166071	0.00353086	0.34798	0.00148444	0.0124119	0.156888	0.183664	0.462803	0.3546	0.3546	0.179004	0.179004
	Average	U8	27.2865	3.68277	0.691608	5168.52	-	486.844	454.859	511.056	363.983	5655.37	482.146	5988.92	6471.07	0.00483788	0.000679594	9.24623e-05	0.796698	0	0.07516	0.0804296	0.0897689	0.0327635	0.871858	0.128142	0.0852674	0.914733
	SD		8.82916	1.42695	0.930471	1978.78	-	340.386	154.499	174.791	319.479	2077.1	163.019	2383.15	2316.75	0.00249463	0.000520753	0.000103451	0.0697363	0	0.0582669	0.0419204	0.0457661	0.037282	0.0135425	0.0135425	0.0443654	0.0443654
	Average	U9	73.3021	8.99857	3.29698	2900.45	2.00232	785.553	380.986	479.51	536.243	3687.01	454.289	4200.01	4654.3	0.0147841	0.00138956	0.000993273	0.681275	0.000253589	0.13315	0.0780233	0.0987063	0.0694478	0.814679	0.185321	0.0928073	0.907193
	SD		75.3192	13.5632	1.2151	1078.78	1.34083	1269.9	344.95	435.658	765.974	1956.58	418.216	2285.92	2549.72	0.0102413	0.00167716	0.000911164	0.150275	0.000420906	0.155193	0.0640337	0.0750642	0.121157	0.0965191	0.0965191	0.0735787	0.0735787

## Sheet: TableS6_Genotoxicity
	Round	Utility	ITHMs	HANs	HNMs	HAMs	HAA5s	HAA9s	IHAAs	TotalNDBPs	Regulated	Unregulated	TotalDBPs	% ITHMs	% HANs	% HNMs	% HAMs	% HAA5s	% HAA9s	% IHAAs	% NDBPs	% CDBPs	% Regulated	% Unregulated		Code	Description	Notes
	Round1	U2	NA	107.408	NA	0.0540188	228.669	237.295	280.697	107.462	228.669	396.784	625.454	0	0.171728	0	8.63674e-05	0.365606	0.379396	0.448789	0.171815	0.828185	0.365606	0.634394		NA	Not available	Concentrations were <MQL, <MDL, or ND so no toxicity value could be calculated
	Round1	U3	0.0652094	37.053	NA	0.0593167	215.367	219.411	143.06	37.1123	215.367	184.282	399.648	0.000163167	0.0927141	0	0.000148422	0.53889	0.549009	0.357965	0.0928625	0.907137	0.53889	0.46111		NS	No sample	Sample arrived broken, thus could not be analyzed.
	Round1	U4	0.0553743	154.61	NA	3.71456	249.026	253.744	NA	158.325	249.026	163.098	412.124	0.000134363	0.375154	0	0.0090132	0.604249	0.615698	0	0.384168	0.615832	0.604249	0.395751		-		Standard deviation could not be calculated because no values or only 1 values
	Round1	U5	0.0608706	194.639	4.12817	0.479653	241.089	251.245	188.164	199.247	241.089	397.627	638.716	9.53014e-05	0.304734	0.00646324	0.000750964	0.377458	0.393359	0.294597	0.311948	0.688052	0.377458	0.622542
	Round1	U6	0.0858144	71.8429	13.6193	2.89256	93.1908	98.1534	172.667	88.3548	93.1908	266.07	359.261	0.000238864	0.199974	0.0379092	0.00805143	0.259396	0.273209	0.480617	0.245935	0.754065	0.259396	0.740604
	Round1	U7	NA	1.77469	3.76858	0.141663	137.315	138.444	341.239	5.68494	137.315	348.052	485.368	0	0.00365638	0.00776439	0.000291868	0.28291	0.285234	0.703053	0.0117126	0.988287	0.28291	0.71709
	Round1	U8	0.0437169	425.808	NA	7.87593	154.435	162.054	221.232	433.684	154.435	662.579	817.014	5.35081e-05	0.521176	0	0.0096399	0.189023	0.19835	0.270781	0.530816	0.469184	0.189023	0.810977
	Round1	U9	NA	124.005	NA	7.46637	28.9126	36.0056	NA	131.471	28.9126	138.564	167.477	0	0.74043	0	0.0445816	0.172636	0.214988	0	0.785012	0.214988	0.172636	0.827364
	Round2	U2	NA	851.775	NA	5.38009	317.06	330.65	NA	857.155	317.06	870.745	1187.81	0	0.7171	0	0.00452944	0.266929	0.27837	0	0.72163	0.27837	0.266929	0.733071
	Round2	U3	NA	1049.42	7.53564	2.60274	391.4	397.651	265.861	1059.55	391.4	1331.67	1723.07	0	0.60904	0.00437339	0.00151053	0.227153	0.230781	0.154295	0.614924	0.385076	0.227153	0.772847
	Round2	U4	NA	44.836	5.8191	3.15227	334.244	338.749	318.767	53.8074	334.244	377.08	711.324	0	0.0630318	0.00818067	0.00443155	0.46989	0.476224	0.448132	0.075644	0.924356	0.46989	0.53011
	Round2	U5	0.0383117	354.161	NA	43.1653	388.734	420.061	277.337	397.326	388.734	706.028	1094.76	3.49955e-05	0.323505	0	0.039429	0.355086	0.3837	0.253331	0.362934	0.637066	0.355086	0.644914
	Round2	U6	NA	28.5265	23.9032	2.44564	153.746	159.12	179.284	54.8753	153.746	239.533	393.279	0	0.0725349	0.0607791	0.00621857	0.390934	0.404597	0.45587	0.139533	0.860467	0.390934	0.609066
	Round2	U7	NA	28.0919	4.80912	0.26938	87.3717	88.2985	NA	33.1704	87.3717	34.0973	121.469	0	0.231268	0.0395913	0.00221768	0.719292	0.726923	0	0.273077	0.726923	0.719292	0.280708
	Round2	U8	0.0631581	1592.14	NA	15.9426	306.34	321.053	142.039	1608.09	306.34	1764.9	2071.24	3.04928e-05	0.768691	0	0.0076971	0.147902	0.155005	0.0685767	0.776388	0.223612	0.147902	0.852098
	Round2	U9	0.0483838	331.429	NA	3.50396	139.214	146.155	479.573	334.933	139.214	821.495	960.709	5.03626e-05	0.344984	0	0.00364727	0.144908	0.152132	0.499186	0.348631	0.651369	0.144908	0.855092
	Round3	U2	NA	79.7336	NA	3.65495	454.179	465.752	NA	83.3885	454.179	94.962	549.141	0	0.145197	0	0.00665576	0.827072	0.848147	0	0.151853	0.848147	0.827072	0.172928
	Round3	U3	NA	1.39106	4.42939	3.70192	NS	NS	NS	9.52237	0	9.52237	9.52237	0	0.146083	0.465157	0.38876	NS	NS	NS	1	0	0	1
	Round3	U4	NA	4.02869	4.01397	3.76685	533.798	540.88	104.005	11.8095	533.798	122.897	656.695	0	0.00613479	0.00611239	0.00573608	0.812855	0.82364	0.158377	0.0179833	0.982017	0.812855	0.187145
	Round3	U5	NA	92.6611	NA	7.51432	120.589	129.872	NA	100.175	120.589	109.459	230.048	0	0.402791	0	0.0326642	0.52419	0.564545	0	0.435455	0.564545	0.52419	0.47581
	Round3	U6	NA	18.3024	44.7762	1.44558	161.846	168.185	151.401	64.5242	161.846	222.265	384.111	0	0.0476487	0.116571	0.00376345	0.421351	0.437856	0.394161	0.167983	0.832017	0.421351	0.578649
	Round3	U7	NA	7.24455	6.06421	0.180882	108.355	109.69	692.395	13.4896	108.355	707.22	815.574	0	0.00888276	0.00743551	0.000221785	0.132857	0.134494	0.848966	0.0165401	0.98346	0.132857	0.867143
	Round3	U8	0.049509	214.527	NA	19.0509	325.069	335.307	NA	233.578	325.069	243.865	568.934	8.70206e-05	0.377069	0	0.0334852	0.571365	0.589359	0	0.410554	0.589446	0.571365	0.428635
	Round3	U9	0.12693	187.908	6.04988	73.4361	428.495	477.803	122.699	267.394	428.495	439.528	868.023	0.000146228	0.216479	0.00696972	0.0846016	0.493644	0.55045	0.141354	0.30805	0.69195	0.493644	0.506356
	Round4	U2	NA	38.0933	NA	0.079646	211.904	218.307	NA	38.1729	211.904	44.5753	256.48	0	0.148524	0	0.000310535	0.826203	0.851166	0	0.148834	0.851166	0.826203	0.173797
	Round4	U3	NA	3.17363	5.64414	NA	40.6235	43.0366	NA	8.81777	40.6235	11.2308	51.8543	0	0.0612027	0.108846	0	0.783416	0.829951	0	0.170049	0.829951	0.783416	0.216584
	Round4	U4	NA	10.9753	4.32319	NA	254.559	257.932	NA	15.2985	254.559	18.6708	273.23	0	0.0401687	0.0158225	0	0.931667	0.944009	0	0.0559913	0.944009	0.931667	0.0683335
	Round4	U5	NA	87.8386	NA	4.37476	149.666	163.607	NA	92.2134	149.666	106.155	255.82	0	0.343361	0	0.0171009	0.585042	0.639539	0	0.360461	0.639539	0.585042	0.414958
	Round4	U6	NA	15.4185	77.4451	0.153792	237.109	250.774	NA	93.0174	237.109	106.682	343.791	0	0.0448484	0.225268	0.00044734	0.689689	0.729437	0	0.270563	0.729437	0.689689	0.310311
	Round4	U7	NA	1.75535	4.29334	0.092337	48.3204	50.8964	NA	6.14103	48.3204	8.71703	57.0374	0	0.0307755	0.0752723	0.00161888	0.84717	0.892333	0	0.107667	0.892333	0.84717	0.15283
	Round4	U8	0.0363775	201.076	NA	2.90166	229.46	236.243	NA	203.978	229.46	210.797	440.257	8.26279e-05	0.456725	0	0.00659083	0.521195	0.536602	0	0.463316	0.536684	0.521195	0.478805
	Round4	U9	NA	135.661	16.9318	1.95796	259.892	290.647	NA	154.551	259.892	185.307	445.198	0	0.304721	0.038032	0.00439795	0.583766	0.652849	0	0.347151	0.652849	0.583766	0.416234
	Average	U2	-	269.253	-	2.29218	302.953	313.001	280.697	271.545	302.953	351.767	654.72	0	0.295637	0	0.00289553	0.571452	0.58927	0.112197	0.298533	0.701467	0.571452	0.428548
	SD		-	389.392	-	2.6644	110.87	113.053	-	391.462	110.87	379.333	389.349	0	0.281223	0	0.00323433	0.297403	0.303487	0.224395	0.282249	0.282249	0.297403	0.297403
	Average	U3	0.0652094	272.758	5.86973	2.12133	215.797	220.033	204.46	278.752	161.847	384.175	546.023	4.07917e-05	0.22726	0.144594	0.0976048	0.516486	0.536581	0.170753	0.469459	0.530541	0.387365	0.612635
	SD		-	518.032	1.56536	1.86841	175.389	177.308	86.8332	520.702	179.303	636.959	803.926	8.15835e-05	0.25692	0.219551	0.194105	0.278807	0.299778	0.179549	0.421942	0.421942	0.344256	0.344256
	Average	U4	0.0553743	53.6126	4.71876	3.54456	342.907	347.826	211.386	59.81	342.907	170.437	513.343	3.35908e-05	0.121122	0.0075289	0.00479521	0.704665	0.714893	0.151627	0.133447	0.866553	0.704665	0.295335
	SD		-	69.6516	0.96539	0.340739	133.083	134.517	151.859	68.3777	133.083	150.608	206.273	6.71816e-05	0.17096	0.00652942	0.00373287	0.206912	0.209063	0.211299	0.168852	0.168852	0.206912	0.206912
	Average	U5	0.0495911	182.325	4.12817	13.8835	225.019	241.196	232.75	197.24	225.019	329.817	554.836	3.25742e-05	0.343598	0.00161581	0.0224863	0.460444	0.495286	0.136982	0.3677	0.6323	0.460444	0.539556
	SD		0.0159515	124.695	-	19.7321	120.616	129.752	63.0549	141.998	120.616	285.608	405.567	4.49545e-05	0.0424971	0.00323162	0.017244	0.111916	0.127077	0.159068	0.0509055	0.0509055	0.111916	0.111916
	Average	U6	0.0858144	33.5226	39.936	1.73439	161.473	169.058	167.784	75.1929	161.473	208.638	370.111	5.97159e-05	0.0912515	0.110132	0.0046202	0.440342	0.461275	0.332662	0.206003	0.793997	0.440342	0.559658
	SD		-	26.1586	28.1661	1.21504	59.0003	62.7283	14.5687	18.4171	59.0003	70.3175	22.6805	0.000119432	0.0735422	0.0835654	0.00329013	0.180478	0.192389	0.224735	0.0622533	0.0622533	0.180478	0.180478
	Average	U7	-	9.71663	4.73381	0.171066	95.3406	96.8321	516.817	14.6215	95.3406	274.522	369.862	0	0.0686457	0.0325159	0.00108756	0.495557	0.509746	0.388005	0.102249	0.897751	0.495557	0.504443
	SD		-	12.5196	0.983416	0.0748882	37.4417	36.877	248.305	12.8728	37.4417	327.155	351.928	0	0.10905	0.0322482	0.000990316	0.341789	0.358124	0.451972	0.12214	0.12214	0.341789	0.341789
	Average	U8	0.0481904	608.389	-	11.4428	253.826	263.664	181.636	619.832	253.826	720.536	974.362	6.34124e-05	0.530915	0	0.0143533	0.357371	0.369829	0.0848395	0.545268	0.454732	0.357371	0.642629
	SD		0.0113332	663.863	-	7.38928	78.1146	80.628	55.9979	666.69	78.1146	725.973	747.785	2.65102e-05	0.16912	0	0.0128168	0.219735	0.224767	0.128107	0.16175	0.16175	0.219735	0.219735
	Average	U9	0.0876567	194.751	11.4908	21.5911	214.128	237.653	301.136	222.088	214.128	396.224	610.352	4.91477e-05	0.401654	0.0112504	0.0343071	0.348739	0.392605	0.160135	0.447211	0.552789	0.348739	0.651261
	SD		0.0555402	95.2618	7.69468	34.6411	171.235	191.062	252.348	95.846	171.235	312.839	370.836	6.89374e-05	0.23214	0.0181542	0.0385992	0.222707	0.246317	0.235651	0.225983	0.225983	0.222707	0.222707

## Sheet: TableS7_WaterQuality
Average	Source Water Samples	Utility		Source Water	DOC	TDN	a254	SUVA	S275-295	S290-320	S350-S400	S350-450	Slope ratio	pH	Ammonia	Fluoride	Chloride	Nitrite	Bromide	Nitrate	Phosphate	Sulfate				Code	Description	Notes
		HOCl	U2	Surface	1.88	0.44	2.92435	0.787623	-0.0280696	-0.0278722	-0.0213438	-0.0162365	1.34013	7.9	0.021	0.301	10.3298	<MDL	<MDL	1.19575	1.547	17.7163				NA	Not available	Samples were not provided for these analyses
			U6	Surface	1.465	0.5475	5.17594	1.55742	-0.0222387	-0.0203487	-0.0213789	-0.017461	1.08434	6.925	<MDL	0.1125	6.87975	0.469	<MDL	2.036	<MDL	5.93225				NQ	Not quantified	Data was unreliable due to
			U8	Surface	2.5925	0.935	11.7473	2.17154	-0.0188705	-0.0191147	-0.0193337	-0.0161907	0.976841	7.735	0.0228333	0.18	25.92	<MDL	<MDL	3.383	<MDL	60.1225				<MDL	Less than MDL	Value is less than MDL
				Ground	0.985	1.105	3.04187	1.65329	-0.019785	-0.0210029	-0.0317685	-0.0172845	0.614842	7.5	<MDL	0.34	49.1005	<MDL	<MDL	4.8045	<MDL	49.5962				-		Standard deviation could not be calculated because no values or only 1 values
		NH2Cl	U3	Surface	2.50667	0.193333	20.1129	4.0368	-0.0165257	-0.0158335	-0.0180333	-0.0180393	0.906756	7.015	0.20825	<MDL	25.6437	<MDL	<MDL	0.464	<MDL	5.63333
			U4	Blend	5.8875	0.7375	35.9091	2.59399	-0.0227327	-0.0202226	-0.0246498	-0.0152552	0.904641	7.83875	0.0463333	0.12	104.007	<MDL	<MDL	1.292	<MDL	39.2092
			U5	Ground	3.615	0.595	23.0071	1.96435	-0.0196542	-0.020814	-0.0347011	-0.0125563	0.773872	7.79	0.256167	0.378	40.345	<MDL	<MDL	2.81775	<MDL	17.2475
			U7	Surface	1.00333	0.055	8.60469	3.97931	-0.0155066	-0.0148243	-0.0195366	-0.0199292	0.798305	7.365	0.239	0.124	3.145	<MDL	<MDL	0.427333	<MDL	3.335
			U9	Ground	7.065	0.5575	44.2065	2.69387	-0.0226351	-0.0181874	-0.0330417	-0.0188285	0.723146	7.2775	0.36625	0.15275	24.9187	<MDL	<MDL	<MDL	<MDL	19.2345
	POE Samples	Utility		Source Water	DOC	TDN	a254	SUVA	S275-295	S290-320	S350-S400	S350-450	Slope ratio	pH	Ammonia	Fluoride	Chloride	Nitrite	Bromide	Nitrate	Phosphate	Sulfate	FreeChlorine	TotalChlorine
		HOCl	U2	Surface	1.4525	0.3575	2.01521	0.631392	-0.0290786	-0.0430704	-0.0416348	NQ	0.777906	7.15	0.0195	0.37755	10.5208	<MDL	<MDL	1.0985	1.57633	26.306	1.19	1.425
			U6	Surface	1.4325	1.2925	2.06158	0.736522	-0.00440603	-0.0324869	-0.016	-0.013	0.566	7.335	0.0195	0.78875	9.4315	<MDL	<MDL	2.008	1.29733	6.01775	2.245	NA
			U8	Blend	1.13	1.0975	2.25626	1.11025	-0.0154817	-0.0276698	-0.0316182	NQ	0.536547	8.9	<MDL	0.695375	43.0171	<MDL	<MDL	4.4245	<MDL	56.5361	1.26625	1.3325
		NH2Cl	U3	Surface	2.47	0.656667	8.69454	1.67943	-0.0233805	-0.0209974	-0.0270303	-0.0260594	0.886157	9.655	0.60075	0.516667	29.0583	<MDL	<MDL	0.59	0.96	6.10133	NA	2.59
			U4	Blend	2.7825	1.11	7.9822	1.24863	-0.0314708	-0.0251331	-0.007	0.0142459	1.31248	9.25	0.614	0.71975	106.569	<MDL	<MDL	2.532	<MDL	39.9965	NA	3.01
			U5	Ground	2.54333	0.906667	11.4655	1.56702	-0.0324368	-0.0156215	-0.0217659	-0.0142793	1.49026	8.7675	0.582167	0.68775	30.5925	<MDL	<MDL	1.99025	1.382	12.7205	3.78	3.93
			U7	Surface	1.995	0.4375	8.88152	3.58944	-0.0212779	-0.0169975	-0.0263316	-0.0200182	0.881563	8.6675	0.443333	0.001	5.23225	0.469	<MDL	0.388333	<MDL	3.64825	NA	2.3
			U9	Ground	4.9525	0.6825	24.1574	2.11644	-0.0542217	-0.0215716	-0.0277056	-0.0258126	0.860928	9.035	0.697	0.83625	33.3697	<MDL	0.45	0.69	1.11	18.3597	3.3	3.4
	DS Samples	Utility		Source Water	DOC	TDN	a254	SUVA	S275-295	S290-320	S350-S400	S350-450	Slope ratio	pH	Ammonia	Fluoride	Chloride	Nitrite	Bromide	Nitrate	Phosphate	Sulfate	FreeChlorine	TotalChlorine
		HOCl	U2	Surface	1.4775	0.35	1.85767	0.604577	-0.0282785	-0.035679	-0.0347696	-0.0171254	0.989457	7.1375	0.01925	0.362562	10.7029	<MDL	<MDL	1.07137	1.483	26.3051	1.08625	1.24
			U6	Surface	1.6325	0.483125	1.89007	0.631714	-0.00713782	-0.0272704	-0.0255528	-0.0135816	0.885274	8.12875	0.018	0.763437	9.71575	<MDL	<MDL	1.89144	1.4165	6.16081	1.61688	NA
			U8	Blend	1.05062	0.936875	2.43189	1.15453	-0.0233564	-0.0293351	-0.0238685	-0.0185435	0.824898	8.9525	0.015	0.708667	34.9877	<MDL	<MDL	3.84767	<MDL	60.8749	0.669375	0.73125
		NH2Cl	U3	Surface	2.44937	0.675625	7.33547	1.40394	-0.0259462	-0.0215678	-0.022809	-0.0190019	1.08867	9.525	0.545375	0.509583	28.6121	0.3	0.23	0.6	<MDL	6.10333	NA	2.11429
			U4	Blend	2.76141	1.09609	8.37741	1.31417	-0.0401625	-0.0232614	-0.0339691	0.00255348	1.0021	9.26038	0.5707	0.698917	109.124	0.569	<MDL	2.11477	<MDL	41.653	NA	2.525
			U5	Ground	3.02846	0.928462	11.628	1.52797	-0.0539296	-0.0154804	-0.0159003	-0.0184361	3.39173	8.67	0.549375	0.6905	30.8018	<MDL	<MDL	1.81812	1.45925	12.7162	3.2225	3.46813
			U7	Surface	2.12933	0.451094	8.93465	3.55803	-0.0206188	-0.0172189	-0.0228729	-0.0239544	0.924177	8.66733	0.415542	0.12375	5.33681	0.974	<MDL	0.497273	<MDL	3.64025	NA	1.848
			U9	Ground	4.89	0.67	23.8771	2.13897	-0.0516362	-0.0192345	-0.0275648	-0.0260317	0.733561	9.0175	0.72525	0.73025	32.726	0.362	0.463	0.851	1.151	18.6955	2.15	3
		Units			ppm-C	ppm-N	m-1	L mg-C -1 m-1	m.nm-1						ppm-N	ppm	ppm	ppm-N	ppm	ppm-N	ppm	ppm	ppm-Cl2	ppm-Cl2
Standard Deviation	Source Water Samples	Utility		Source Water	DOC	TDN	a254	SUVA	S275-295	S290-320	S350-S400	S350-450	Slope ratio	pH	Ammonia	Fluoride	Chloride	Nitrite	Bromide	Nitrate	Phosphate	Sulfate
		HOCl	U2	Surface	0.354683	0.136382	1.63248	0.508339	0.00324999	0.00442511	0.006143	0.00174861	0.162446	-	-	0.115222	2.10676	-	-	0.108478	-	5.25278
			U6	Surface	0.195533	0.233149	0.415844	0.260307	0.000933928	0.0018104	0.00568137	0.000616647	0.25671	0.487904	-	0.0601041	3.58636	-	-	0.79558	-	3.3761
			U8	Surface	0.449175	0.254362	7.94745	1.58219	0.00526662	0.00602334	0.00312434	0.0011223	0.108443	0.07	0.00453689	-	12.0955	-	-	0.830405	-	19.7668
				Ground	0.300056	0.445608	1.57166	1.05215	0.00116432	0.00437625	0.0112289	0.00602533	0.207802	0	-	-	18.1932	-	-	1.44056	-	4.58628
		NH2Cl	U3	Surface	0.478992	0.0404145	0.0620806	0.566823	0.000670774	0.000235437	0.0013671	0.0013587	0.0477386	0.120208	0.268347	-	4.06277	-	-	-	-	1.31625
			U4	Blend	0.844013	0.236696	5.5676	0.565649	0.008501	0.00433477	0.00700695	0.00922416	0.0796366	0.406947	0.034356	-	15.3316	-	-	0.321026	-	17.0946
			U5	Ground	1.78898	0.0919239	13.1672	0.593136	0.0141315	0.0044761	0.0212626	0.0106393	0.635292	0.770281	0.126151	0.244882	5.62558	-	-	0.972415	-	1.71848
			U7	Surface	0.310859	0.0212132	0.372128	1.23824	0.00058809	0.000857501	0.00328654	0.00381997	0.137199	0.205345	0.270115	0.00848528	4.65676	-	-	0.185031	-	4.37329
			U9	Ground	0.520096	0.0525198	9.91236	0.453256	0.00894906	0.00365659	0.0185045	0.00988996	0.087011	0.152834	0.0692754	0.0855935	2.33141	-	-	-	-	2.93907
	POE Samples	Utility		Source Water	DOC	TDN	a254	SUVA	S275-295	S290-320	S350-S400	S350-450	Slope ratio	pH	Ammonia	Fluoride	Chloride	Nitrite	Bromide	Nitrate	Phosphate	Sulfate	FreeChlorine	TotalChlorine
		HOCl	U2	Surface	0.313621	0.0330404	0.192669	0.240449	0.0126299	0.0128505	-	-	-	0.0707107	-	0.104892	1.14495	-	-	0.0716682	0.17342	2.57534	0.0424264	0.0353553
			U6	Surface	0.253706	0.111467	3.5001	0.538222	0.00357932	0.00221907	0.00317429	0.00575517	0.103148	0.0264575	0.0173241	0.153795	4.4757	-	-	-	-	1.12821	-	0.272274
			U8	Blend	0.323861	0.288283	1.2802	0.777319	0.00753949	0.00604384	0.00208726	-	0.206298	0.232993	-	0.100944	22.3894	-	-	1.22573	-	18.069	0.125918	0.109512
		NH2Cl	U3	Surface	0.298259	0.113284	1.91567	0.441306	0.00484117	0.00125423	0.00433758	0.000506306	0.247399	0.0189297	0.00601041	0.138933	4.0652	-	-	-	-	1.20009	-	0.171925
			U4	Blend	0.310416	0.120381	3.52684	0.561665	0.00491165	0.00164403	0.0132406	0.0116247	0.374711	0.175594	0.00459619	0.148445	4.16838	-	-	-	-	1.19796	-	0.140475
			U5	Ground	0.298817	0.0906918	5.65515	1.05587	0.00101648	0.000371806	0.0132156	0.0382729	0.0880917	0.0264575	0.0180312	0.153461	4.3812	-	-	-	-	1.42449	-	0.290675
			U7	Surface	0.415812	0.133167	3.74778	0.481638	0.00195227	0.00141048	0.00711397	0.00432668	0.160998	0.0494975	0.010253	0.162583	4.29062	-	-	-	-	1.20599	-	0.0707107
			U9	Ground	0.992887	0.251446	7.41658	0.582408	0.0709645	0.00563881	0.00428606	0.00624986	0.429569	0.0858293	0.00636396	0.091551	4.43706	-	-	-	-	1.42368	0.282843	0.424264
	DS Samples	Utility		Source Water	DOC	TDN	a254	SUVA	S275-295	S290-320	S350-S400	S350-450	Slope ratio	pH	Ammonia	Fluoride	Chloride	Nitrite	Bromide	Nitrate	Phosphate	Sulfate	FreeChlorine	TotalChlorine
		HOCl	U2	Surface	0.31569	0.110995	0.54707	0.29832	0.0117883	0.0142227	0.0240756	0.00707027	0.615497	0.0517549	0.0033429	0.0926535	1.59042	-	-	0.0497231	0.310177	3.89587	0.219801	0.225769
			U6	Surface	1.4506	0.173387	0.526184	0.253273	0.00861716	0.005142	0.0229523	0.00313899	1.65655	0.68975	-	0.112932	3.01188	-	-	0.626543	0.277418	3.11248	0.573814	-
			U8	Blend	0.222994	0.273294	0.972552	0.651817	0.0144901	0.00619666	0.00758608	0.00940191	0.270087	0.269184	-	0.0921549	16.0254	-	-	1.05671	-	20.201	0.16056	0.172699
		NH2Cl	U3	Surface	0.262716	0.099329	3.44233	0.616485	0.00374721	0.00152867	0.00984375	0.0221739	0.215479	0.0922163	0.0205804	0.126918	3.73407	-	-	0	-	1.06552	-	0.282018
			U4	Blend	0.491377	0.232072	2.77338	0.487589	0.0261608	0.011398	0.0130146	0.040973	0.340083	0.0639134	0.0616014	0.0761117	14.38	0.0311127	-	1.36674	-	12.1121	-	0.409268
			U5	Ground	1.91385	0.300634	7.39353	0.996794	0.0708191	0.0105469	0.0252403	0.0148803	5.53063	0.135204	0.408324	0.0760596	5.08019	-	-	0.323088	0.0637933	3.23808	0.590162	0.52769
			U7	Surface	1.64155	0.095564	0.379036	1.15019	0.00243053	0.00103341	0.0028101	0.00629286	0.163691	0.166882	0.06124	0.00419325	3.87985	1.21455	-	0.151028	-	4.41954	-	0.276359
			U9	Ground	0.967264	0.251263	6.95465	0.638118	0.0658083	0.00195021	0.00587404	0.00574957	0.152485	0.20106	0.0745998	0.277854	3.31693	-	-	0.0565685	-	0.757685	1.20208	0.424264

## Sheet: Data_DBPs
Utilitiy	SampleRound	Sample	SampleSite	SampleCode	TCM	BDCM	DBCM	TBM	DCIM	BCIM	DBIM	CDIM	BDIM	TIM	CP	1,1-DCP	1,1,1-TCP	CAN	TCAN	DCAN	BAN	BCAN	IAN	DBAN	TCNM	DCAM	BCAM	TCAM	DBAM	MCAA	MBAA	DCAA	DBAA	TCAA	BCAA	BDCAA	CDBAA	TBAA	IAA	CIAA	NDMA	NMEA	NPYR	NDEA	NPIP	NMOR	NDPA	NDBA
U2	Round1	1	D1	U2-Round1-D1	4.53944	4.38052	1.81727	<MDL	0.373741	2.80417	<MQL	ND	<MQL	<MQL	0.157513	0.178047	0.734193	<MQL	<MDL	0.587481	<MDL	0.266726	<MDL	1.07059	<MDL	<MQL	<MQL	0.0573732	<MDL	1.88426	0.437382	9.26503	0.701808	5.87025	3.13233	2.07374	1.20843	<MQL	<MQL	1.12578	NA	NA	NA	NA	NA	NA	NA	NA
U2	Round1	2	D2	U2-Round1-D2	3.75269	3.75561	1.63015	<MDL	0.422359	2.61631	ND	ND	ND	<MQL	0.158483	0.305699	0.582968	<MQL	<MDL	0.514935	<MDL	0.245478	<MDL	1.13315	<MDL	<MQL	<MQL	<MQL	<MDL	1.77144	0.534485	12.0098	0.79626	7.17139	3.70914	2.24994	0.662211	<MQL	<MQL	2.79687	NA	NA	NA	NA	NA	NA	NA	NA
U2	Round1	3	D3	U2-Round1-D3	3.54993	3.48717	1.5426	ND	0.499643	2.33499	ND	ND	ND	<MQL	0.267402	0.311252	0.478751	<MQL	<MDL	0.436859	<MDL	0.21089	<MDL	0.816705	<MDL	<MQL	<MQL	<MQL	<MDL	1.06673	0.577029	13.3782	0.883243	7.82971	4.28098	3.47591	0.749803	<MQL	0.528327	3.23298	NA	NA	NA	NA	NA	NA	NA	NA
U2	Round1	4	D4	U2-Round1-D4	3.7737	3.84106	1.58688	ND	0.501069	2.27585	ND	ND	0.0657203	<MDL	0.19707	0.269842	0.531837	<MQL	<MDL	0.477246	<MDL	0.210827	<MDL	0.772861	<MDL	<MQL	<MQL	<MQL	<MQL	1.3071	0.357401	7.18374	0.674698	5.02618	2.77107	1.81388	0.73257	<MQL	0.422984	2.26743	NA	NA	NA	NA	NA	NA	NA	NA
U2	Round1	5	POE1	U2-Round1-POE1	3.44493	3.51483	1.4576	<MDL	0.538656	2.2514	ND	ND	0.0564072	<MQL	0.236366	0.185177	0.465615	<MQL	<MDL	0.421631	<MDL	0.193231	<MDL	0.949727	<MDL	<MQL	<MQL	<MQL	<MDL	1.18691	0.342046	5.61213	0.557443	3.85487	2.18201	1.59537	0.753965	<MQL	0.410994	0.513093	NA	NA	NA	NA	NA	NA	NA	NA
U3	Round1	1	D3	U3-Round1-D3	NS	NS	NS	NS	NS	NS	NS	NS	NS	NS	NS	NS	NS	NS	NS	NS	NS	NS	NS	NS	NS	NS	NS	NS	NS	NS	NS	NS	NS	NS	NS	NS	NS	NS	NS	NS	NQ	NQ	NQ	NQ	NQ	NQ	NQ	NQ
U3	Round1	2	D2	U3-Round1-D2	4.53523	1.58916	0.450597	<MDL	0.127418	0.152041	<MQL	0.0581489	0.0642887	0.0398345	0.786962	0.795325	0.0838777	0.0783787	<MDL	0.202207	<MDL	0.068953	0.0576786	0.320704	<MQL	0.811815	<MQL	0.063	<MDL	6.58039	0.202214	16.8054	ND	1.44277	1.58218	<MQL	0.433478	<MQL	0.291815	<MQL	NQ	NQ	NQ	NQ	NQ	NQ	NQ	NQ
U3	Round1	3	D1	U3-Round1-D1	4.45735	1.60682	0.44769	<MDL	0.197865	0.429594	<MDL	<MQL	<MQL	<MQL	0.701963	0.797287	0.282988	0.0366625	<MDL	0.230528	<MDL	0.0559152	<MQL	0.453194	<MQL	<MQL	<MQL	<MQL	<MDL	9.7337	<MQL	16.7189	ND	1.2246	1.63056	<MQL	0.517511	<MQL	0.17106	<MQL	NQ	NQ	NQ	NQ	NQ	NQ	NQ	NQ
U3	Round1	4	D4	U3-Round1-D4	NS	NS	NS	NS	NS	NS	NS	NS	NS	NS	NS	NS	NS	NS	NS	NS	NS	NS	NS	NS	NS	NS	NS	NS	NS	NS	NS	NS	NS	NS	NS	NS	NS	NS	NS	NS	NQ	NQ	NQ	NQ	NQ	NQ	NQ	NQ
U3	Round1	5	POE1	U3-Round1-POE1	3.29468	1.47929	0.378262	ND	0.740703	1.07833	<MQL	ND	<MQL	ND	0.534392	0.54703	0.599111	<MQL	<MDL	0.195292	<MDL	0.0482597	<MQL	0.104323	<MQL	ND	<MDL	<MQL	<MDL	5.45521	<MQL	9.14741	ND	1.1742	1.28133	<MQL	0.458107	<MQL	ND	<MQL	NQ	NQ	NQ	NQ	NQ	NQ	NQ	NQ
U4	Round1	1	D1	U4-Round1-D1	1.42193	0.539253	0.333926	ND	0.344886	0.949837	<MQL	0.0493787	0.249761	0.0886538	1.66611	0.557278	0.0842217	0.124167	<MDL	0.130433	<MDL	0.0860682	0.896626	0.289925	<MQL	1.24754	0.373547	0.0644197	<MQL	9.58357	<MQL	7.47568	0.382845	0.399316	0.990843	<MQL	<MQL	<MQL	ND	0.421889	NQ	NQ	NQ	NQ	NQ	NQ	NQ	NQ
U4	Round1	2	D2	U4-Round1-D2	1.01258	0.511146	0.301895	ND	0.338205	0.939112	<MDL	<MQL	<MQL	0.0368667	0.647137	0.492682	0.0821281	0.0386187	<MDL	0.0889613	<MDL	0.0662043	0.486642	0.260731	<MQL	0.262495	<MQL	<MDL	<MDL	1.57053	0.431269	10.321	0.693314	0.248906	2.00638	<MQL	<MQL	0.621125	ND	0.728238	NQ	NQ	NQ	NQ	NQ	NQ	NQ	NQ
U4	Round1	3	D4	U4-Round1-D4	NS	NS	NS	NS	NS	NS	NS	NS	NS	NS	NS	NS	NS	NS	NS	NS	NS	NS	NS	NS	NS	NS	NS	NS	NS	13.362	0.246326	17.6491	0.491036	0.296603	1.59954	<MQL	<MQL	0.698201	ND	0.423031	NQ	NQ	NQ	NQ	NQ	NQ	NQ	NQ
U4	Round1	4	D3	U4-Round1-D3	1.1591	0.55486	0.390995	<MDL	0.106338	<MQL	<MQL	<MQL	0.0747196	0.147743	1.37197	0.532882	0.0412856	0.0887281	<MDL	0.113977	<MDL	0.0727486	1.23921	0.302414	<MQL	0.795238	0.367094	<MDL	<MDL	2.07785	0.339307	9.38643	0.647241	0.288031	1.94045	<MQL	<MQL	0.66317	<MQL	0.790185	NQ	NQ	NQ	NQ	NQ	NQ	NQ	NQ
U4	Round1	5	POE1	U4-Round1-POE1	0.940417	0.495943	0.0438757	ND	0.660697	1.30304	<MDL	<MQL	<MQL	<MQL	0.533757	0.450195	0.0942995	<MQL	<MDL	0.0791503	<MDL	0.0606402	0.402791	0.246339	<MDL	0.300262	<MQL	<MDL	<MDL	0.780406	0.249256	6.84228	0.502188	0.319931	1.44907	<MQL	0.156297	<MQL	NQ	0.430961	NQ	NQ	NQ	NQ	NQ	NQ	NQ	NQ
U5	Round1	1	D1	U5-Round1-D1	16.4789	9.03785	3.32028	<MDL	0.268371	0.494664	<MQL	0.0542799	1.05086	0.0518383	<MDL	0.175426	0.0502461	<MQL	<MQL	0.515156	<MDL	0.470559	<MQL	1.44113	0.0633764	3.8683	ND	0.858749	NQ	2.34998	0.445397	18.1982	0.918583	4.44646	3.91407	0.598816	0.428952	<MQL	<MDL	<MQL	NQ	NQ	NQ	NQ	NQ	NQ	NQ	NQ
U5	Round1	2	D2	U5-Round1-D2	17.7276	9.80344	3.9021	<MDL	ND	0.343902	0.332871	ND	0.723674	ND	ND	0.167536	<MQL	ND	ND	0.621476	<MDL	0.560696	ND	1.72991	<MQL	3.16886	ND	0.309388	NQ	NS	NS	NS	NS	NS	NS	NS	NS	NS	NS	NS	NQ	NQ	NQ	NQ	NQ	NQ	NQ	NQ
U5	Round1	3	D4	U5-Round1-D4	21.3519	10.1412	3.46043	<MDL	0.272854	0.475959	ND	ND	0.908293	ND	<MQL	0.124774	0.0342425	ND	<MDL	0.326666	<MDL	0.300231	ND	1.1112	<MQL	4.52554	ND	0.584629	NQ	3.14867	0.289042	18.8014	0.813914	4.89602	3.70539	0.615827	0.368206	<MQL	0.205052	<MQL	NQ	NQ	NQ	NQ	NQ	NQ	NQ	NQ
U5	Round1	4	D3	U5-Round1-D3	16.8477	9.20376	3.65031	<MDL	0.216845	0.142723	0.346729	ND	0.617628	ND	<MQL	0.117856	<MQL	ND	ND	0.653152	<MDL	0.379008	ND	1.97561	<MQL	2.69761	ND	0.277174	NQ	3.87643	0.340127	16.3688	0.912559	3.82149	3.69745	0.629198	0.396533	<MQL	ND	0.191463	NQ	NQ	NQ	NQ	NQ	NQ	NQ	NQ
U5	Round1	5	POE1	U5-Round1-POE1	23.0858	12.118	4.6096	<MDL	0.276818	<MQL	0.3081	ND	0.678586	ND	<MDL	0.152926	<MQL	ND	ND	0.849373	<MDL	0.82907	ND	2.28913	<MQL	2.46298	ND	0.517249	NQ	2.97296	0.43876	16.8619	0.998717	4.27517	4.07461	0.682942	0.45182	<MQL	0.403758	<MQL	NQ	NQ	NQ	NQ	NQ	NQ	NQ	NQ
U6	Round1	1	D4	U6-Round1-D4	27.1632	5.53223	1.14827	ND	0.155313	0.460353	<MDL	0.0765229	<MQL	0.235038	0.219521	0.108018	0.119558	0.0661867	<MDL	0.24995	<MDL	0.148093	<MQL	0.710426	0.559933	2.04512	0.316467	0.152143	0.392307	1.62013	0.249598	18.1622	<MQL	15.0258	2.89702	1.28708	0.26497	0.832841	0.219906	0.650016	NA	NA	NA	NA	NA	NA	NA	NA
U6	Round1	2	D2	U6-Round1-D2	5.15172	1.80018	0.503577	<MQL	0.163588	2.32949	<MQL	<MQL	<MDL	<MQL	0.574764	1.97096	1.58113	0.0664027	<MDL	0.482329	<MDL	0.173045	0.0675056	0.732013	0.129636	0.432083	<MQL	0.0657726	<MQL	1.11033	0.222529	7.28724	ND	3.59945	1.55663	0.974321	0.257982	<MQL	ND	0.577843	NA	NA	NA	NA	NA	NA	NA	NA
U6	Round1	3	D1	U6-Round1-D1	2.9654	1.26054	0.413559	ND	0.191795	2.11716	<MDL	ND	ND	ND	0.126019	0.119841	1.09339	0.0384137	<MDL	0.331951	<MDL	0.147662	<MQL	0.579624	0.0705188	NQ	<MQL	<MQL	<MDL	1.77064	<MQL	10.8732	ND	3.28756	1.24642	0.931166	0.344212	0.871426	0.188113	1.01418	NA	NA	NA	NA	NA	NA	NA	NA
U6	Round1	4	D3	U6-Round1-D3	3.38713	1.33834	0.414911	ND	0.171101	2.20637	ND	ND	<MQL	ND	0.176618	0.194754	1.21119	0.0431186	<MDL	0.353507	<MDL	0.1434	<MQL	0.561005	0.0762549	4.6868	<MQL	<MQL	<MDL	1.85581	0.194884	10.5348	ND	3.94654	1.53451	0.869787	0.228812	0.696398	0.454448	0.636207	NA	NA	NA	NA	NA	NA	NA	NA
U6	Round1	5	POE1	U6-Round1-POE1	1.31701	0.62044	0.250966	ND	0.424212	1.46043	<MDL	ND	<MDL	<MQL	0.189148	0.185686	0.510483	<MQL	<MDL	0.177878	<MDL	0.0888884	<MQL	0.454154	<MQL	<MQL	<MQL	<MQL	<MDL	0.773236	<MQL	3.10358	ND	1.29087	0.874828	<MQL	0.183232	<MQL	0.254872	0.512692	NA	NA	NA	NA	NA	NA	NA	NA
U7	Round1	1	D3	U7-Round1-D3	15.9648	0.672977	<MQL	ND	<MQL	<MQL	<MQL	ND	<MDL	<MQL	0.167537	0.233685	0.241381	<MQL	<MDL	0.306214	<MDL	<MQL	ND	0.0271829	<MQL	<MQL	<MDL	0.150283	<MDL	3.91818	ND	25.1171	<MQL	16.3686	0.470649	<MQL	0.302745	<MQL	0.252914	<MQL	NQ	NQ	NQ	NQ	NQ	NQ	NQ	NQ
U7	Round1	2	D2	U7-Round1-D2	16.406	0.656217	<MQL	ND	<MQL	<MQL	<MDL	ND	<MDL	<MDL	0.216288	0.250673	0.224876	<MQL	<MDL	0.31537	<MDL	<MDL	ND	ND	0.058205	<MQL	<MDL	0.156112	<MDL	1.83557	0.228756	23.4527	<MQL	15.4552	0.432584	<MQL	0.348415	<MQL	ND	<MQL	NQ	NQ	NQ	NQ	NQ	NQ	NQ	NQ
U7	Round1	3	D1	U7-Round1-D1	16.0424	0.693589	<MQL	<MDL	<MQL	<MQL	<MDL	<MDL	<MQL	<MQL	0.175563	0.2352	0.359594	<MQL	<MDL	0.323809	<MDL	<MQL	ND	ND	<MQL	<MQL	<MDL	0.150622	<MDL	3.12527	0.255844	21.1169	0.221473	14.8653	0.434231	<MQL	0.39588	<MQL	0.219913	<MQL	NQ	NQ	NQ	NQ	NQ	NQ	NQ	NQ
U7	Round1	4	D4	U7-Round1-D4	15.0732	0.673903	<MQL	ND	0.439808	<MQL	<MQL	ND	ND	<MDL	0.206304	0.233582	0.334686	<MQL	<MDL	0.323284	<MDL	<MDL	ND	ND	0.0575068	ND	<MDL	0.144823	<MDL	7.69564	<MQL	29.8814	0.213596	19.5625	0.594921	<MQL	0.490733	<MQL	1.45263	0.241637	NQ	NQ	NQ	NQ	NQ	NQ	NQ	NQ
U7	Round1	5	POE1	U7-Round1-POE1	<MDL	<MDL	<MDL	ND	0.262728	<MDL	ND	<MQL	ND	<MQL	<MQL	<MDL	<MQL	<MQL	<MDL	<MDL	<MDL	<MDL	ND	ND	<MDL	<MQL	<MDL	<MDL	<MDL	2.09687	ND	<MQL	<MQL	<MQL	ND	<MDL	0.524306	<MQL	0.282721	0.21249	NQ	NQ	NQ	NQ	NQ	NQ	NQ	NQ
U8	Round1	1	POE1	U8-Round1-POE1	2.03912	2.34075	1.34558	ND	0.123905	2.61881	<MDL	<MQL	<MQL	0.0340885	0.196834	0.130136	0.284551	<MQL	<MDL	0.147628	<MDL	0.139731	<MQL	0.83271	<MDL	<MQL	<MQL	<MQL	<MDL	0.89641	0.209511	4.1999	0.917527	1.0562	2.2962	<MQL	0.482653	<MQL	<MQL	<MQL	NA	NA	NA	NA	NA	NA	NA	NA
U8	Round1	2	D1	U8-Round1-D1	6.87687	5.51389	2.49187	ND	0.333509	2.87024	<MQL	<MQL	<MQL	<MQL	0.387808	0.0611225	0.531418	0.067157	<MDL	0.395488	<MDL	0.297829	0.0571898	1.54937	<MQL	<MQL	<MQL	<MQL	<MDL	0.903489	0.195175	7.15552	0.958877	2.34451	2.87064	<MQL	0.470888	<MQL	ND	<MQL	NA	NA	NA	NA	NA	NA	NA	NA
U8	Round1	3	D2	U8-Round1-D2	12.3163	7.69148	3.73114	<MDL	0.430494	1.62668	<MDL	<MQL	<MQL	<MQL	0.635765	0.149759	0.408963	0.0585022	<MDL	0.382119	<MDL	0.271645	<MDL	1.47354	<MQL	<MQL	0.5243	0.0712087	<MQL	1.35048	<MDL	12.45	1.81054	4.76495	4.56658	0.947267	0.648133	<MQL	0.540649	<MQL	NA	NA	NA	NA	NA	NA	NA	NA
U8	Round1	4	D3	U8-Round1-D3	15.4891	8.93602	3.47118	<MDL	0.647496	1.53381	<MQL	<MQL	<MQL	<MQL	0.887171	0.175525	0.405568	0.092104	<MDL	0.537561	<MDL	0.34846	0.0817215	1.4856	<MQL	<MQL	0.384877	0.0926304	<MQL	2.73605	0.222832	11.4584	0.989109	4.55086	3.55804	0.710893	0.52771	<MQL	ND	<MQL	NA	NA	NA	NA	NA	NA	NA	NA
U8	Round1	5	POE2	U8-Round1-POE2	0.730537	1.03489	3.30438	<MQL	0.598261	0.831892	<MDL	<MQL	<MDL	<MQL	0.216793	0.100756	0.0300981	<MDL	<MDL	0.0282936	<MDL	0.168252	ND	7.59726	<MDL	<MQL	<MQL	ND	<MQL	0.544658	0.406148	1.01363	2.92114	0.21158	1.13655	<MQL	0.261108	<MQL	<MDL	<MQL	NA	NA	NA	NA	NA	NA	NA	NA
U8	Round1	6	D4	U8-Round1-D4	1.1052	3.06738	10.2404	16.6992	1.09797	0.567029	<MQL	0.0389835	<MQL	<MDL	0.312708	0.123561	0.0299455	<MDL	<MDL	<MQL	<MQL	0.14919	ND	10.4299	<MDL	<MQL	0.647771	<MQL	1.28814	2.02326	0.589954	2.58996	6.02604	0.371075	2.32593	<MQL	0.626959	0.833147	0.175154	<MQL	NA	NA	NA	NA	NA	NA	NA	NA
U9	Round1	1	D1	U9-Round1-D1	17.282	3.20909	0.444958	ND	0.120781	<MQL	<MDL	<MQL	<MQL	<MQL	0.998225	0.248853	0.0234102	0.0905157	<MDL	0.161348	<MDL	0.0811617	0.658276	0.127133	<MQL	4.96376	0.750483	<MQL	<MQL	1.35781	<MQL	25.0674	0.28899	2.53977	2.76921	<MQL	<MQL	0.651301	<MDL	0.378622	NQ	NQ	NQ	NQ	NQ	NQ	NQ	NQ
U9	Round1	2	POE1	U9-Round1-POE1	NS	NS	NS	NS	NS	NS	NS	NS	NS	NS	NS	NS	NS	NS	NS	NS	NS	NS	NS	NS	NS	NS	NS	NS	NS	0.851403	<MQL	19.5081	0.307207	2.60161	2.32759	<MQL	<MQL	<MQL	ND	0.338636	NQ	NQ	NQ	NQ	NQ	NQ	NQ	NQ
U2	Round2	1	D1	U2-Round2-D1	27.7928	18.2622	6.13822	8.71923	0.313455	9.13527	ND	ND	<MQL	0.239906	0.274918	0.148568	2.61982	0.30319	<MQL	2.86594	0.347603	0.866784	0.0693171	1.2343	<MQL	2.34888	0.53313	0.43901	0.43901	1.53996	0.719065	16.7804	0.900999	14.9872	5.84646	3.88577	0.446426	<MDL	<MQL	ND	NA	NA	NA	NA	NA	NA	NA	NA
U2	Round2	2	D2	U2-Round2-D2	19.933	13.615	4.33845	8.1223	0.235244	7.19382	ND	ND	<MQL	1.26772	0.359033	0.21604	1.81643	0.271678	<MQL	2.15576	0.34212	0.664925	0.0450745	0.961957	<MQL	2.05926	0.382133	0.327436	0.327436	1.96981	0.730839	15.9765	0.799158	14.3808	5.67071	4.44661	0.530456	<MDL	<MQL	ND	NA	NA	NA	NA	NA	NA	NA	NA
U2	Round2	3	D3	U2-Round2-D3	17.0988	12.5228	4.1076	7.52772	0.258134	6.6505	ND	ND	<MQL	0.180847	0.348074	0.198289	1.61154	0.187156	<MDL	1.84417	0.341404	0.566674	<MQL	1.06405	<MQL	1.60289	0.348053	0.261119	0.261119	1.3023	0.694538	13.6224	0.674458	10.932	5.13016	3.02459	0.338742	<MDL	<MQL	ND	NA	NA	NA	NA	NA	NA	NA	NA
U2	Round2	4	D4	U2-Round2-D4	9.37235	6.36559	2.04562	16.8141	0.133377	4.32481	ND	ND	<MDL	0.106119	0.156793	0.0772011	0.849551	0.181625	<MDL	0.940462	<MQL	0.308045	<MQL	0.541834	<MQL	1.47838	0.303725	0.137387	<MQL	1.45654	0.665735	14.2138	0.657707	11.8531	5.16394	2.55918	0.238483	<MDL	<MQL	ND	NA	NA	NA	NA	NA	NA	NA	NA
U2	Round2	5	POE1	U2-Round2-POE1	18.8573	11.0929	3.72252	10.1823	0.321599	6.38595	ND	ND	<MQL	0.140365	0.590732	0.310295	1.29739	0.173708	<MDL	1.44436	0.380672	0.210105	<MQL	0.564419	<MQL	1.67624	0.369868	0.175214	<MQL	1.03181	0.477671	10.5241	0.405979	7.66716	4.06634	<MQL	<MDL	<MDL	<MQL	ND	NA	NA	NA	NA	NA	NA	NA	NA
U3	Round2	1	D3	U3-Round2-D3	16.3037	5.19448	1.04368	14.6642	<MQL	<MQL	ND	ND	<MQL	<MQL	1.28925	0.599868	<MQL	0.0444446	<MDL	0.11854	0.462728	0.0344378	<MDL	0.0450956	<MQL	5.0195	0.334044	<MQL	<MQL	10.0807	0.244576	28.7672	ND	3.3214	2.10506	<MQL	<MQL	<MDL	0.175679	ND	NQ	NQ	NQ	NQ	NQ	NQ	NQ	NQ
U3	Round2	2	D2	U3-Round2-D2	15.4562	4.81958	0.968996	15.1466	0.0941676	ND	ND	ND	<MQL	ND	1.16508	0.396977	<MQL	0.0460518	<MDL	0.0836135	0.517712	<MQL	ND	0.0345377	<MQL	6.46733	0.306745	<MQL	<MQL	6.85852	0.254063	29.6077	ND	3.47571	2.09485	0.868085	<MQL	<MDL	<MQL	ND	NQ	NQ	NQ	NQ	NQ	NQ	NQ	NQ
U3	Round2	3	D1	U3-Round2-D1	17.609	5.71176	1.13036	18.6768	0.100362	<MQL	ND	ND	<MQL	<MQL	1.459	1.07002	0.0253416	0.045462	<MDL	0.26947	0.578628	0.0619658	ND	0.0605164	0.0927258	4.12363	0.39263	0.0710982	<MQL	NS	NS	NS	NS	NS	NS	NS	NS	NS	NS	NS	NQ	NQ	NQ	NQ	NQ	NQ	NQ	NQ
U3	Round2	4	D4	U3-Round2-D4	14.5053	4.28405	0.85428	13.9964	0.0746201	ND	ND	ND	<MQL	ND	0.956732	0.278011	<MQL	0.0427287	<MDL	0.0620061	<MQL	<MQL	ND	<MQL	<MQL	5.32641	<MQL	<MQL	<MQL	10.1781	0.228296	35.852	ND	3.55036	2.28735	0.706439	<MQL	<MDL	<MQL	ND	NQ	NQ	NQ	NQ	NQ	NQ	NQ	NQ
U3	Round2	5	POE1	U3-Round2-POE1	13.8189	4.62622	0.92239	6.21436	0.277358	0.230238	ND	ND	<MQL	<MQL	1.07482	1.16827	0.349009	0.0486946	<MDL	0.53292	0.447655	0.0948329	ND	0.0751095	0.138651	1.13432	<MQL	0.0666829	<MDL	10.8687	0.661002	32.7648	ND	4.65205	3.07911	0.682704	0.184388	<MQL	0.684521	0.506682	NQ	NQ	NQ	NQ	NQ	NQ	NQ	NQ
U4	Round2	1	D1	U4-Round2-D1	3.16727	1.47816	0.958691	<MQL	1.37992	0.435083	<MQL	ND	0.0778908	0.0516177	2.06857	0.717169	0.037913	<MQL	<MDL	0.301542	<MQL	0.166303	<MQL	0.669945	0.127166	0.399003	0.31685	ND	ND	8.12025	0.344722	14.6541	0.238366	NQ	1.68305	<MDL	<MQL	<MDL	1.08699	ND	NQ	NQ	NQ	NQ	NQ	NQ	NQ	NQ
U4	Round2	2	D2	U4-Round2-D2	3.08343	1.34534	0.890279	<MQL	0.128957	0.255204	ND	ND	0.0497597	ND	0.475695	0.387442	0.0220069	<MQL	<MDL	0.121533	<MQL	0.747723	ND	0.302982	<MQL	0.254134	ND	ND	ND	9.36555	0.328445	12.9462	0.2136	NQ	1.53832	<MQL	<MQL	<MDL	0.365763	ND	NQ	NQ	NQ	NQ	NQ	NQ	NQ	NQ
U4	Round2	3	D4	U4-Round2-D4	2.58952	1.04011	0.715626	ND	0.952943	0.341649	ND	ND	0.0593921	ND	0.983969	0.743839	<MQL	<MQL	<MDL	0.169722	<MDL	0.0652758	<MQL	0.35107	0.106415	0.583241	<MQL	ND	ND	8.48451	0.330881	13.7826	0.267019	NQ	1.80655	<MDL	<MQL	ND	0.293467	ND	NQ	NQ	NQ	NQ	NQ	NQ	NQ	NQ
U4	Round2	4	D3	U4-Round2-D3	2.57857	1.01949	0.66828	ND	0.248368	0.766469	<MQL	ND	0.0472743	ND	1.02128	0.294891	<MQL	<MQL	<MDL	0.0953128	<MDL	0.0457306	<MQL	0.230651	0.0654616	0.423402	ND	ND	ND	6.41834	0.324626	13.1738	0.230413	NQ	1.8953	<MDL	ND	ND	0.316544	ND	NQ	NQ	NQ	NQ	NQ	NQ	NQ	NQ
U4	Round2	5	POE1	U4-Round2-POE1	3.2814	1.45408	0.926475	<MDL	0.240589	0.809772	<MQL	ND	<MQL	<MQL	0.523823	0.436482	0.0590827	<MQL	<MDL	0.153793	<MQL	0.0918605	<MQL	0.309693	0.0583005	0.284668	ND	ND	ND	6.55749	0.24602	15.3072	0.20972	NQ	1.71409	<MDL	ND	ND	ND	ND	NQ	NQ	NQ	NQ	NQ	NQ	NQ	NQ
U5	Round2	1	D1	U5-Round2-D1	29.8838	23.9285	14.1933	<MDL	0.284234	0.438305	<MQL	0.0383287	0.0600389	0.0685321	0.152289	0.0814518	0.0434113	0.0435479	<MQL	0.271666	<MDL	0.438774	<MQL	2.89488	<MQL	0.213889	3.99779	0.174068	1.37759	3.20196	0.757912	21.9985	3.04506	11.012	11.9529	2.94298	0.952286	0.666371	<MQL	ND	NQ	NQ	NQ	NQ	NQ	NQ	NQ	NQ
U5	Round2	2	D2	U5-Round2-D2	22.7932	19.1117	11.5697	<MQL	0.249197	0.61407	<MQL	<MQL	0.0877386	0.054029	0.162704	0.0838632	0.0801733	0.046196	<MDL	0.437697	<MDL	0.678753	ND	3.51203	<MQL	0.199917	3.43531	0.159728	1.25768	2.37723	0.725141	20.2953	2.54925	10.7573	10.7252	3.10254	0.419874	0.684727	0.315958	ND	NQ	NQ	NQ	NQ	NQ	NQ	NQ	NQ
U5	Round2	3	D4	U5-Round2-D4	44.9679	28.074	15.0206	<MQL	0.221111	0.302092	<MQL	ND	0.087404	0.0686228	0.141622	0.0841374	0.0370685	0.0494802	<MDL	0.214619	<MDL	0.197387	ND	1.44818	<MQL	0.26817	4.6282	0.24495	1.59041	3.07502	0.831809	30.9537	3.85619	14.9411	14.2376	4.00358	1.81885	0.913524	0.663613	ND	NQ	NQ	NQ	NQ	NQ	NQ	NQ	NQ
U5	Round2	4	D3	U5-Round2-D3	33.055	27.737	15.8712	<MQL	0.25975	0.778655	<MQL	0.0313742	0.0756701	0.0578073	0.141174	0.0803215	0.0704645	0.0447697	<MDL	0.500539	<MDL	0.771076	ND	4.08926	<MQL	0.26801	3.20844	0.150368	1.07968	2.21892	0.759858	19.5273	2.718	10.5789	11.0477	3.08237	0.392796	0.76567	0.366428	ND	NQ	NQ	NQ	NQ	NQ	NQ	NQ	NQ
U5	Round2	5	POE1	U5-Round2-POE1	28.4919	24.7209	14.2677	<MDL	0.298171	1.27329	<MQL	0.0327877	0.086936	0.0538588	<MQL	0.0628295	0.112194	0.0447486	<MDL	0.629147	<MDL	0.914024	ND	3.96735	<MQL	0.316389	2.55317	0.131786	0.777356	1.71597	0.697316	17.0018	2.14233	9.39479	9.57579	2.99173	0.335991	0.920975	<MQL	ND	NQ	NQ	NQ	NQ	NQ	NQ	NQ	NQ
U6	Round2	1	D4	U6-Round2-D4	66.129	9.0204	1.4995	ND	0.389041	0.646861	ND	ND	0.0617803	0.0605456	0.382021	0.119378	0.0400369	0.0700081	<MDL	0.0702484	<MDL	<MQL	<MQL	0.132564	0.772784	<MQL	0.929655	0.293645	ND	1.24338	0.362959	23.7047	0.152418	NQ	3.2544	<MQL	ND	<MDL	0.242054	ND	NA	NA	NA	NA	NA	NA	NA	NA
U6	Round2	2	D2	U6-Round2-D2	13.296	3.69535	0.963522	ND	0.137286	2.7507	ND	ND	0.0653469	0.0322092	0.224402	0.119669	1.56334	0.107995	<MDL	0.636059	<MDL	0.180348	<MQL	0.237103	0.36638	<MQL	ND	0.118866	<MDL	1.15149	0.283292	9.60876	0.158069	NQ	1.86792	<MDL	ND	<MDL	ND	ND	NA	NA	NA	NA	NA	NA	NA	NA
U6	Round2	3	D1	U6-Round2-D1	9.07992	3.03527	0.867281	ND	0.13908	3.63658	ND	ND	0.0700049	0.0290639	0.144636	0.103863	1.92228	0.103075	<MDL	0.578987	<MDL	0.181216	<MQL	0.223117	0.25872	ND	<MQL	0.0775577	<MQL	1.82789	0.2241	8.91071	<MQL	NQ	1.75819	<MDL	ND	<MDL	ND	ND	NA	NA	NA	NA	NA	NA	NA	NA
U6	Round2	4	D3	U6-Round2-D3	10.1924	3.36309	0.944474	ND	0.138149	3.55707	ND	ND	<MQL	0.0301371	0.14328	0.10883	2.06767	0.107677	<MDL	0.619058	<MDL	0.192496	<MQL	0.22354	0.286006	ND	ND	0.076696	<MQL	1.40702	0.235288	9.22567	<MQL	NQ	1.84521	<MDL	ND	<MDL	0.371383	ND	NA	NA	NA	NA	NA	NA	NA	NA
U6	Round2	5	POE1	U6-Round2-POE1	6.34276	2.69675	0.939253	<MDL	0.217024	0.810224	<MQL	ND	<MDL	<MQL	<MDL	0.120364	1.42178	0.0845238	<MDL	0.39692	<MDL	0.161319	<MQL	0.216575	0.150936	ND	<MQL	ND	ND	1.85967	0.253562	6.49349	<MQL	NQ	1.57541	<MDL	ND	<MDL	0.256683	ND	NA	NA	NA	NA	NA	NA	NA	NA
U7	Round2	1	D3	U7-Round2-D3	28.4388	1.03626	<MQL	<MQL	0.112846	0.149215	<MDL	ND	<MQL	<MQL	0.211425	0.417266	0.293278	<MQL	<MQL	0.737573	<MQL	<MQL	<MDL	0.0830221	0.0764442	1.60644	ND	0.410816	ND	3.07002	<MQL	19.3189	4.53304	NQ	0.370505	<MQL	ND	<MQL	ND	ND	NQ	NQ	NQ	NQ	NQ	NQ	NQ	NQ
U7	Round2	2	D2	U7-Round2-D2	25.9844	1.00439	<MQL	<MQL	0.116416	ND	<MQL	ND	<MQL	<MQL	0.236274	0.423505	0.149562	<MQL	<MDL	0.654838	<MQL	<MDL	<MDL	0.0678859	0.0649429	1.81346	ND	0.258981	ND	2.97191	<MQL	20.2194	4.46512	NQ	0.385419	<MQL	ND	<MDL	ND	ND	NQ	NQ	NQ	NQ	NQ	NQ	NQ	NQ
U7	Round2	3	D1	U7-Round2-D1	26.0324	0.999963	<MQL	<MQL	0.121459	ND	ND	ND	<MQL	<MQL	0.231479	0.437704	0.286361	<MQL	<MDL	0.770441	<MQL	<MDL	<MDL	0.906365	0.0712599	1.70415	ND	0.278789	ND	3.09125	<MQL	20.0088	4.45167	NQ	0.348054	<MDL	ND	<MDL	<MDL	ND	NQ	NQ	NQ	NQ	NQ	NQ	NQ	NQ
U7	Round2	4	D4	U7-Round2-D4	27.2564	0.996389	<MQL	<MQL	0.148965	ND	ND	ND	<MQL	<MQL	0.217773	0.417262	0.235776	<MQL	<MDL	0.746908	<MQL	<MQL	<MDL	0.0689787	0.0670504	1.07085	ND	0.270195	<MDL	3.41658	<MQL	18.5034	4.86292	NQ	0.316087	<MQL	ND	<MDL	<MDL	<MQL	NQ	NQ	NQ	NQ	NQ	NQ	NQ	NQ
U7	Round2	5	POE1	U7-Round2-POE1	24.4057	0.955879	<MQL	<MQL	0.141029	ND	ND	ND	<MQL	<MQL	0.177964	0.379009	0.880755	<MQL	<MDL	0.758576	<MQL	<MDL	<MDL	0.0755708	0.0894545	1.10827	ND	0.211754	<MDL	3.00766	<MQL	16.5876	4.59908	NQ	0.356656	<MDL	ND	<MDL	ND	ND	NQ	NQ	NQ	NQ	NQ	NQ	NQ	NQ
U8	Round2	1	POE1	U8-Round2-POE1	3.24092	5.77399	6.94328	7.99305	0.34878	2.69789	<MQL	ND	0.0581622	0.0781046	<MQL	<MQL	0.0884993	<MQL	<MDL	0.15471	0.520889	0.336719	ND	2.61281	<MDL	2.5493	<MQL	<MQL	0.360463	1.57171	0.513603	3.44546	3.75993	0.720045	4.0436	0.683137	0.395924	<MQL	0.23203	<MQL	NA	NA	NA	NA	NA	NA	NA	NA
U8	Round2	2	D1	U8-Round2-D1	8.0101	11.2762	11.6609	14.696	0.361262	0.90218	<MQL	0.04915	0.0482334	<MQL	<MQL	<MQL	0.04731	<MQL	<MDL	0.195388	0.467353	0.451754	<MQL	3.61787	<MDL	0.764969	0.666506	<MQL	0.745986	1.15378	0.562662	6.05436	5.2671	1.29223	6.0948	0.792092	0.370938	<MQL	<MQL	ND	NA	NA	NA	NA	NA	NA	NA	NA
U8	Round2	3	D2	U8-Round2-D2	17.1652	13.4067	10.6532	11.8215	0.322737	0.541217	<MQL	0.0460293	<MDL	<MQL	<MQL	<MQL	0.0484045	<MQL	<MDL	0.136911	0.467513	0.234271	<MQL	1.98134	<MQL	1.04446	0.840636	0.103497	0.87114	1.87837	0.573637	10.2873	5.81459	3.66531	8.05448	1.57288	0.704603	<MQL	0.227542	ND	NA	NA	NA	NA	NA	NA	NA	NA
U8	Round2	4	D3	U8-Round2-D3	20.3931	15.8265	12.5813	14.9744	0.399764	0.581977	<MQL	0.0629268	0.050731	<MQL	0.141767	<MQL	0.0289168	0.0352121	<MDL	0.115108	0.46815	0.157273	<MQL	1.39478	<MQL	1.9591	1.5143	0.141722	1.21981	1.72679	0.4326	7.78246	3.40011	3.63508	5.73205	1.73821	0.866225	0.930932	<MQL	ND	NA	NA	NA	NA	NA	NA	NA	NA
U8	Round2	5	POE2	U8-Round2-POE2	<MDL	1.99622	4.31626	11.0862	0.359789	1.68196	<MQL	0.0404368	<MQL	ND	<MQL	<MQL	0.0266074	<MDL	<MDL	0.0661609	0.552266	0.237876	ND	4.28882	<MDL	0.433256	<MQL	ND	0.262469	1.21855	0.45531	1.4979	3.75162	<MQL	2.21801	<MDL	ND	<MDL	<MQL	ND	NA	NA	NA	NA	NA	NA	NA	NA
U8	Round2	6	D4	U8-Round2-D4	5.77001	10.7873	20.9376	NQ	0.465524	0.578474	<MQL	0.0830556	0.10658	<MDL	0.202044	0.116027	0.0356893	<MQL	<MDL	0.0738846	0.474703	0.110036	<MQL	3.47965	<MDL	0.907209	1.55307	<MQL	4.59341	1.96962	1.10097	4.52251	11.1465	0.883759	5.88871	0.662073	0.672218	1.88257	<MQL	ND	NA	NA	NA	NA	NA	NA	NA	NA
U9	Round2	1	D1	U9-Round2-D1	19.9507	3.59634	0.494473	<MDL	0.625765	0.220798	<MQL	0.0402714	0.0553614	0.0298569	0.338544	0.137111	0.0226773	0.041503	<MDL	0.192329	<MDL	0.0872415	<MQL	0.111788	<MQL	ND	0.426421	<MQL	ND	3.74227	0.194841	21.4483	0.384737	2.80824	2.83916	<MQL	0.492774	<MDL	0.631026	ND	NQ	NQ	NQ	NQ	NQ	NQ	NQ	NQ
U9	Round2	2	POE1	U9-Round2-POE1	17.7957	3.1541	0.428602	ND	0.653627	0.197231	ND	0.0460188	0.0594978	0.0294111	0.323426	0.198622	0.0390443	<MQL	<MDL	0.61393	<MDL	0.162543	3.89554	0.125594	<MQL	ND	0.277981	<MQL	ND	3.82467	<MQL	18.5963	0.320745	2.64617	2.37791	<MDL	0.447723	<MDL	0.920646	ND	NQ	NQ	NQ	NQ	NQ	NQ	NQ	NQ
U2	Round3	1	D1	U2-Round3-D1	15.591	9.55137	3.75126	8.17224	0.102965	6.51994	<MQL	<MQL	<MQL	<MQL	0.183037	0.0797835	1.0429	0.0710991	<MDL	1.40371	<MDL	0.37125	0.0446767	0.615719	<MQL	0.899759	0.44595	0.151149	<MQL	1.13515	0.80182	8.86445	1.06919	7.0718	3.27001	2.69734	0.583813	<MQL	<MQL	ND	NA	NA	NA	NA	NA	NA	NA	NA
U2	Round3	2	D2	U2-Round3-D2	12.7782	8.4024	3.50698	11.7759	0.165307	6.49744	<MQL	ND	<MQL	<MQL	0.123243	0.0800935	0.929654	0.0656765	<MDL	1.3684	<MDL	0.393391	<MQL	0.658228	<MQL	0.820334	0.32659	0.126669	<MQL	1.22817	1.08077	12.1808	1.52806	6.92998	4.78516	2.69776	0.570429	<MQL	<MQL	ND	NA	NA	NA	NA	NA	NA	NA	NA
U2	Round3	3	D3	U2-Round3-D3	12.8597	8.58775	3.59311	9.9864	0.159256	5.55957	<MQL	ND	<MQL	<MQL	0.138894	0.0572471	0.794243	0.0562072	<MDL	1.15993	<MDL	0.357509	<MQL	0.617739	<MQL	0.744119	0.282142	0.126673	<MQL	1.36644	1.04986	11.5124	1.45831	6.39628	4.62981	2.54596	0.600821	<MQL	<MQL	ND	NA	NA	NA	NA	NA	NA	NA	NA
U2	Round3	4	D4	U2-Round3-D4	11.937	8.06615	3.34012	7.07697	0.175847	6.10308	<MQL	ND	<MQL	<MDL	<MQL	0.0599418	0.784098	0.0554539	<MDL	1.17306	<MDL	0.318013	<MQL	0.573592	<MQL	0.736069	0.359223	0.121543	<MQL	ND	ND	ND	ND	ND	ND	ND	ND	ND	ND	ND	NA	NA	NA	NA	NA	NA	NA	NA
U2	Round3	5	POE1	U2-Round3-POE1	11.5255	7.91047	3.36454	<MQL	<MQL	5.74525	<MQL	ND	<MQL	<MQL	0.139332	0.0623259	0.75164	0.0545529	<MDL	1.12162	<MDL	0.318836	<MQL	0.616092	<MQL	0.742107	0.360433	0.134898	<MQL	2.00114	0.989469	17.2941	1.52549	7.35	4.82031	2.30458	0.426632	<MQL	<MQL	ND	NA	NA	NA	NA	NA	NA	NA	NA
U3	Round3	1	D3	U3-Round3-D3	7.80486	2.49382	0.534192	8.14671	0.103485	<MQL	<MQL	ND	ND	ND	0.54818	0.213166	<MQL	<MQL	<MDL	0.0471132	<MDL	<MQL	<MDL	<MQL	<MQL	2.51911	<MQL	<MQL	<MQL	NS	NS	NS	NS	NS	NS	NS	NS	NS	NS	NS	NS	NS	NS	NS	NS	NS	NS	NS
U3	Round3	2	D2	U3-Round3-D2	11.9957	2.90531	0.611935	10.8061	0.103695	<MQL	ND	ND	ND	ND	0.59404	0.240187	<MQL	<MQL	<MDL	0.0583588	<MDL	<MQL	ND	<MQL	0.0761878	2.98559	0.456092	<MQL	<MDL	NS	NS	NS	NS	NS	NS	NS	NS	NS	NS	NS	NS	NS	NS	NS	NS	NS	NS	NS
U3	Round3	3	D1	U3-Round3-D1	8.32557	2.41081	0.544477	6.1699	0.107545	<MQL	<MQL	<MQL	<MDL	<MDL	0.998169	0.775442	0.0190469	<MQL	<MDL	0.193063	<MDL	0.0357357	<MDL	0.0349496	0.0630989	1.10148	<MQL	<MQL	<MQL	NS	NS	NS	NS	NS	NS	NS	NS	NS	NS	NS	NS	NS	NS	NS	NS	NS	NS	NS
U3	Round3	4	D4	U3-Round3-D4	9.96893	2.38978	0.504562	<MQL	0.0757333	<MQL	ND	ND	ND	ND	0.439762	0.199154	<MDL	<MQL	<MDL	0.0394868	<MDL	<MDL	ND	<MQL	0.0647155	2.22098	0.288105	<MDL	<MDL	NS	NS	NS	NS	NS	NS	NS	NS	NS	NS	NS	NS	NS	NS	NS	NS	NS	NS	NS
U3	Round3	5	POE1	U3-Round3-POE1	NS	NS	NS	NS	NS	NS	NS	NS	NS	NS	NS	NS	NS	NS	NS	NS	NS	NS	NS	NS	NS	NS	NS	NS	NS	NS	NS	NS	NS	NS	NS	NS	NS	NS	NS	NS	NS	NS	NS	NS	NS	NS	NS	NS
U4	Round3	1	D1	U4-Round3-D1	5.65868	1.67594	0.671418	8.58219	<MQL	<MQL	<MQL	ND	ND	ND	0.383482	0.206652	<MQL	<MDL	<MDL	0.0887817	<MDL	0.0323384	ND	0.0525482	<MQL	0.914808	0.362164	ND	<MQL	11.9721	0.54741	28.6157	ND	0.799794	2.59062	<MQL	0.203396	<MQL	<MQL	ND	1.98364	<MDL	<MDL	<MQL	ND	<MQL	ND	<MQL
U4	Round3	2	D2	U4-Round3-D2	6.63138	1.8836	0.735792	10.5673	<MQL	<MQL	<MQL	ND	ND	ND	0.373082	0.160771	<MDL	<MQL	<MDL	0.0648919	<MDL	0.0276713	ND	0.044758	<MQL	1.26337	0.434871	ND	<MDL	15.264	0.606023	27.5228	ND	0.912289	2.95684	<MQL	0.198835	<MQL	<MQL	ND	4.31745	<MDL	<MQL	<MQL	ND	<MQL	ND	<MQL
U4	Round3	3	D4	U4-Round3-D4	5.20218	1.32489	0.51558	8.69023	<MQL	ND	<MQL	ND	ND	ND	0.245729	0.0750232	ND	<MQL	<MDL	0.0297202	<MDL	<MQL	ND	<MQL	<MQL	1.66269	0.338841	ND	<MQL	5.11142	0.737753	19.6568	ND	1.05265	2.83651	<MQL	0.231367	<MQL	<MQL	ND	12.3859	<MQL	13.5708	<MDL	ND	<MQL	ND	<MQL
U4	Round3	4	D3	U4-Round3-D3	6.58047	1.52107	0.59942	8.40435	0.076288	<MQL	<MQL	ND	0.0778977	ND	0.27993	0.112351	0.020821	<MQL	<MDL	0.0554583	<MDL	<MQL	ND	<MQL	0.0616232	1.39718	ND	ND	<MQL	NS	NS	NS	NS	NS	NS	NS	NS	NS	NS	NS	8.23219	<MQL	2.75578	<MDL	ND	<MQL	<MDL	<MQL
U4	Round3	5	POE1	U4-Round3-POE1	5.21142	1.50453	0.592011	8.24559	0.0777864	<MQL	<MQL	ND	<MQL	ND	0.443997	0.349928	<MQL	<MDL	<MDL	0.151916	<MDL	0.04342	ND	0.0598753	<MQL	0.906934	ND	ND	<MDL	5.83284	0.830397	16.3991	ND	1.03325	2.38236	<MQL	0.215464	<MQL	0.168256	ND	4.16512	<MDL	<MQL	<MQL	ND	<MQL	ND	<MQL
U5	Round3	1	D1	U5-Round3-D1	6.14998	3.89553	1.93863	ND	0.300759	<MQL	ND	<MQL	<MQL	<MDL	0.184428	0.124761	<MDL	<MDL	<MDL	0.302466	<MQL	0.185543	ND	0.735493	<MDL	<MQL	0.92653	<MQL	ND	0.5176	0.236031	10.5917	1.29255	3.23782	3.79458	0.927731	0.346873	<MQL	<MQL	ND	2.98297	<MDL	<MQL	<MDL	<MDL	<MDL	ND	<MQL
U5	Round3	2	D2	U5-Round3-D2	6.5386	4.0676	1.93849	<MDL	0.272158	<MQL	ND	ND	<MQL	0.0899246	0.18299	0.110629	<MDL	<MDL	<MDL	0.294443	<MQL	0.176276	ND	0.7226	<MDL	<MQL	0.807583	<MQL	ND	<MQL	0.256657	10.7157	1.31705	3.29096	3.80501	0.909809	0.332014	<MQL	<MQL	ND	5.33369	<MDL	<MQL	ND	ND	<MDL	ND	<MQL
U5	Round3	3	D4	U5-Round3-D4	7.45529	4.75979	2.21317	ND	0.264848	0.191536	ND	ND	<MQL	<MQL	0.166143	0.11158	<MQL	<MDL	<MDL	0.405116	<MDL	0.258841	ND	0.909478	<MDL	<MQL	0.619213	<MQL	ND	<MQL	0.254438	8.23627	1.09318	2.64682	2.98869	0.580822	0.29326	<MDL	<MQL	ND	9.14996	ND	<MDL	<MDL	ND	<MDL	ND	<MQL
U5	Round3	4	D3	U5-Round3-D3	4.87044	3.12901	1.58627	ND	0.293044	<MQL	ND	<MQL	<MQL	<MQL	0.181016	0.104952	<MDL	<MDL	<MDL	0.318917	<MDL	0.200483	ND	0.755533	<MDL	<MQL	0.741857	<MQL	ND	3.19102	0.22588	12.3094	1.31973	3.28791	3.80416	0.784253	0.31436	<MQL	<MQL	ND	1.58904	<MDL	<MQL	<MDL	<MDL	<MDL	ND	<MQL
U5	Round3	5	POE1	U5-Round3-POE1	8.90519	5.52855	2.50703	ND	0.370692	0.263785	<MDL	<MDL	<MQL	<MQL	0.153488	0.114691	0.022666	<MDL	<MDL	0.427023	<MDL	0.250051	ND	0.961221	<MDL	<MQL	0.681327	<MQL	ND	<MQL	0.202561	8.72916	1.15599	2.92938	3.2243	0.796746	0.321509	<MQL	<MQL	ND	1.51243	ND	<MQL	<MDL	<MQL	<MDL	ND	<MQL
U6	Round3	1	D4	U6-Round3-D4	73.8321	8.80705	1.3278	<MDL	0.0796484	<MQL	ND	ND	<MQL	0.029167	<MQL	0.0724353	<MQL	<MQL	<MDL	0.0569371	<MQL	<MDL	<MDL	<MQL	1.50086	2.90283	0.656113	0.391057	<MDL	2.55902	0.327035	27.183	0.821987	16.0016	3.94495	2.48266	0.420979	<MDL	<MQL	ND	NA	NA	NA	NA	NA	NA	NA	NA
U6	Round3	2	D2	U6-Round3-D2	18.6575	4.50735	1.10598	<MDL	0.116687	0.356665	ND	ND	<MQL	<MQL	0.146752	0.112059	0.199722	<MQL	<MDL	0.467984	<MQL	0.116834	<MDL	0.162531	0.556407	0.618295	<MQL	0.102987	<MDL	3.2382	0.253804	14.49	0.873974	5.49266	2.35686	1.02773	0.357137	<MQL	<MQL	ND	NA	NA	NA	NA	NA	NA	NA	NA
U6	Round3	3	D1	U6-Round3-D1	15.3755	4.24612	1.06806	<MDL	0.10127	0.661596	ND	ND	<MQL	<MQL	0.130402	0.0876226	0.487991	0.0346401	<MDL	0.544236	<MQL	0.134453	<MDL	0.207235	0.57903	0.704357	<MQL	0.0860676	<MDL	1.27636	0.234561	10.7768	0.827534	4.59249	2.08474	1.13655	0.312383	<MDL	<MQL	ND	NA	NA	NA	NA	NA	NA	NA	NA
U6	Round3	4	D3	U6-Round3-D3	17.6969	4.54067	1.12787	<MDL	0.0853358	0.482272	ND	ND	<MQL	<MQL	0.171056	0.14075	0.357815	0.0341742	<MDL	0.52222	<MQL	0.130827	<MDL	0.199674	0.584801	0.650719	<MQL	0.102442	<MDL	1.02961	0.276089	12.4188	0.806723	5.25886	2.18768	0.983521	0.274949	<MDL	0.289636	ND	NA	NA	NA	NA	NA	NA	NA	NA
U6	Round3	5	POE1	U6-Round3-POE1	3.89417	1.58718	0.512742	<MQL	0.184188	2.49698	ND	ND	<MQL	<MQL	0.13162	0.14116	1.05489	<MQL	<MDL	0.477497	<MQL	0.0995721	<MDL	0.119129	0.215956	0.570783	<MQL	0.0613515	<MDL	1.34933	0.230138	16.3158	0.678873	5.14024	1.39398	1.11869	0.290731	<MQL	0.200227	ND	NA	NA	NA	NA	NA	NA	NA	NA
U7	Round3	1	D3	U7-Round3-D3	26.3256	0.893325	<MQL	<MDL	0.167986	<MQL	<MDL	ND	ND	<MDL	0.216971	0.360519	0.0241327	<MDL	<MDL	0.534432	<MDL	<MDL	ND	0.0465885	0.110833	0.905229	ND	0.191018	ND	4.28022	<MQL	35.2652	0.343832	19.9716	0.545035	<MQL	0.196381	<MDL	<MQL	0.296013	1.97639	ND	<MDL	<MDL	<MDL	<MDL	ND	<MQL
U7	Round3	2	D2	U7-Round3-D2	25.996	0.91864	<MQL	<MDL	0.106002	<MQL	<MDL	ND	ND	<MQL	0.170149	0.303308	0.0797479	<MDL	<MDL	0.553788	<MDL	<MDL	ND	0.0553442	0.0835525	0.697983	ND	0.190041	ND	5.40884	<MQL	29.127	0.338018	18.5207	0.471378	0.660333	0.192863	<MDL	0.427521	<MQL	4.59768	ND	<MDL	<MDL	<MQL	<MDL	ND	<MQL
U7	Round3	3	D1	U7-Round3-D1	26.7201	0.926145	<MQL	<MDL	0.115188	<MQL	<MQL	<MQL	<MDL	<MQL	0.182927	0.308705	0.0342014	<MDL	<MDL	0.528285	<MQL	<MDL	ND	0.051268	0.090222	0.738385	ND	0.20596	ND	2.47039	<MQL	25.2433	0.336065	18.4974	0.481183	<MQL	0.166984	<MDL	0.915746	ND	5.35142	ND	<MDL	<MDL	<MDL	<MDL	ND	<MQL
U7	Round3	4	D4	U7-Round3-D4	26.1344	0.903529	<MQL	<MDL	0.1221	<MQL	<MDL	ND	ND	<MQL	0.192972	0.302507	0.0320002	<MDL	<MDL	0.516348	<MQL	<MDL	ND	0.0512267	0.0923324	0.52184	ND	0.173415	ND	4.47057	<MQL	25.8877	0.332384	18.2496	0.44192	<MQL	0.195982	<MDL	2.01713	0.282618	2.24137	<MDL	<MDL	<MDL	<MDL	<MDL	ND	<MQL
U7	Round3	5	POE1	U7-Round3-POE1	24.5934	0.935741	<MQL	<MDL	0.126876	<MQL	<MDL	ND	ND	<MQL	0.189767	0.296541	0.261663	<MDL	<MDL	0.616005	<MDL	<MQL	ND	0.0496611	0.0885539	0.589013	ND	0.200136	ND	4.30828	<MQL	29.9449	0.338374	19.5016	0.5134	<MQL	0.197776	<MDL	<MQL	<MQL	4.51735	ND	<MDL	<MDL	<MDL	<MDL	ND	<MQL
U8	Round3	1	POE1	U8-Round3-POE1	0.528984	1.77471	5.18153	12.0471	0.197217	2.0474	<MDL	<MQL	<MQL	ND	<MDL	<MDL	0.0252991	<MDL	<MDL	0.0388542	<MDL	0.0645175	ND	1.92753	ND	<MQL	ND	ND	<MDL	ND	0.448601	0.817474	3.268	<MQL	1.60042	<MDL	0.149681	<MQL	<MQL	ND	NA	NA	NA	NA	NA	NA	NA	NA
U8	Round3	2	D1	U8-Round3-D1	1.08103	3.44759	9.04627	14.9258	0.143381	0.86435	<MQL	<MQL	<MQL	<MQL	<MQL	<MQL	<MQL	<MDL	<MDL	0.0384234	<MDL	0.0435723	ND	2.58149	ND	<MQL	<MQL	<MDL	0.390031	ND	0.634312	1.38369	5.44628	0.348665	2.62824	<MQL	0.505324	1.80533	<MQL	1.38071	NA	NA	NA	NA	NA	NA	NA	NA
U8	Round3	3	D2	U8-Round3-D2	3.82613	9.55946	18.9172	24.0656	0.127562	0.706652	<MQL	ND	0.0869958	ND	<MQL	<MDL	<MQL	<MDL	<MDL	0.0340924	<MDL	0.0704552	ND	1.43236	ND	<MQL	0.675208	<MDL	1.64678	ND	0.845194	2.6768	8.03618	0.418701	4.48599	<MQL	0.462596	1.43646	<MQL	<MQL	NA	NA	NA	NA	NA	NA	NA	NA
U8	Round3	4	D3	U8-Round3-D3	3.04086	8.38833	18.519	12.6591	0.268397	0.584878	<MQL	0.0441484	0.0708501	ND	<MQL	<MQL	0.0842262	<MDL	<MDL	0.0300755	<MDL	0.0613777	ND	1.34621	ND	0.32024	0.963272	<MDL	1.81377	ND	0.833778	2.40892	7.7031	0.380381	4.25521	<MQL	0.258235	<MQL	<MQL	ND	NA	NA	NA	NA	NA	NA	NA	NA
U8	Round3	5	POE2	U8-Round3-POE2	1.01243	1.76837	4.62521	14.3557	0.411693	3.4944	<MQL	ND	<MQL	ND	<MQL	0.066801	0.0436223	<MDL	<MDL	0.0868936	<MDL	0.130367	ND	3.62552	ND	0.244088	<MQL	ND	<MQL	ND	0.465428	0.907012	3.71702	<MQL	1.66145	<MQL	0.298555	1.18332	<MQL	ND	NA	NA	NA	NA	NA	NA	NA	NA
U8	Round3	6	D4	U8-Round3-D4	2.736	8.54275	19.476	25.5671	0.237308	0.195837	<MQL	<MQL	0.0685434	<MQL	<MQL	<MDL	<MQL	<MDL	<MDL	<MQL	<MDL	0.0400919	ND	1.05773	ND	<MQL	1.50077	<MDL	3.40536	ND	1.23517	2.52157	10.4892	0.335498	4.88889	<MQL	0.569461	2.77131	<MQL	ND	NA	NA	NA	NA	NA	NA	NA	NA
U9	Round3	1	D1	U9-Round3-D1	199.67	53.9892	12.6828	<MQL	0.720194	1.95031	<MDL	0.11325	0.520072	0.710546	0.552236	0.334163	0.116845	0.0517571	<MDL	0.846152	<MQL	0.334727	<MQL	1.12864	0.0928787	15.8916	8.80102	1.21967	1.20236	4.5333	0.776492	72.5971	3.6936	35.0779	20.04	7.65568	1.28755	<MQL	0.198497	ND	<MQL	<MDL	<MDL	ND	<MDL	<MQL	ND	<MQL
U9	Round3	2	POE1	U9-Round3-POE1	126.852	40.5469	9.93752	<MQL	0.741203	1.30565	ND	0.113123	0.281469	0.574673	0.473582	0.407437	0.374373	0.0471258	<MDL	2.97148	<MQL	1.02449	<MQL	1.99788	<MQL	7.68424	4.57063	0.696615	0.739685	3.66606	0.722803	58.8492	3.35279	30.0698	17.1408	7.28292	1.28415	0.64986	<MQL	1.08756	<MQL	<MDL	<MDL	ND	<MDL	<MQL	ND	<MDL
U2	Round4	1	D1	U2-Round4-D1	6.28568	5.09231	2.49746	10.923	0.138063	5.52469	<MQL	ND	<MQL	<MDL	0.124753	0.0501911	0.578926	<MQL	<MDL	0.767395	<MDL	0.113729	<MQL	0.393697	<MDL	0.312529	ND	0.103967	<MDL	ND	0.565905	6.21912	0.860162	4.73053	2.55489	1.77101	0.284253	<MDL	<MQL	ND	NA	NA	NA	NA	NA	NA	NA	NA
U2	Round4	2	D2	U2-Round4-D2	4.86701	4.22411	2.15086	10.0081	0.119772	5.02119	<MDL	ND	<MQL	<MDL	<MQL	0.0491976	0.419718	<MQL	<MDL	0.63712	<MDL	0.0980382	<MDL	0.325156	<MDL	0.319417	ND	0.0835071	<MDL	ND	0.59092	5.678	0.872064	3.8342	2.49883	1.58488	0.26659	<MDL	<MDL	ND	NA	NA	NA	NA	NA	NA	NA	NA
U2	Round4	3	D3	U2-Round4-D3	4.66283	4.13799	1.90759	11.1959	0.159069	4.44709	<MDL	ND	<MQL	<MDL	<MQL	0.0550741	0.386801	<MQL	<MDL	0.635814	<MDL	0.0897744	<MDL	0.280278	<MDL	0.273837	ND	0.0726208	<MDL	ND	0.517082	5.27386	0.779689	4.02399	2.35206	1.59058	0.245811	<MDL	<MDL	ND	NA	NA	NA	NA	NA	NA	NA	NA
U2	Round4	4	D4	U2-Round4-D4	5.07161	4.4419	2.07008	9.15661	0.172616	4.31212	<MQL	ND	<MQL	<MDL	0.158873	0.0608321	0.439536	0.0377848	<MDL	0.683842	<MDL	0.0886264	<MDL	0.264454	<MDL	0.336776	ND	0.0765583	<MDL	ND	0.534262	5.48666	0.772714	4.00831	2.34564	1.28193	0.196069	<MDL	<MDL	ND	NA	NA	NA	NA	NA	NA	NA	NA
U2	Round4	5	POE1	U2-Round4-POE1	5.10189	4.53104	2.05167	10.4062	0.153755	4.2958	<MQL	ND	<MQL	<MDL	0.177972	0.057959	0.449953	0.0393021	<MDL	0.712474	<MDL	0.101835	<MDL	0.30572	<MDL	0.36777	ND	0.0863056	<MDL	ND	0.279424	5.46566	0.764659	4.24036	2.38197	1.73457	0.260246	<MDL	<MQL	ND	NA	NA	NA	NA	NA	NA	NA	NA
U3	Round4	1	D3	U3-Round4-D3	4.10975	1.39519	0.523214	<MDL	0.0870106	<MQL	<MQL	<MQL	<MQL	<MDL	0.548615	0.360747	0.0244883	<MDL	<MDL	0.0756981	<MDL	<MQL	<MDL	<MQL	0.0672326	0.194398	<MDL	<MDL	<MDL	0.498743	<MQL	9.95557	0.221539	0.726597	0.931302	<MDL	<MQL	<MDL	<MQL	ND	2.84457	<MQL	ND	ND	<MQL	<MQL	ND	<MDL
U3	Round4	2	D2	U3-Round4-D2	4.54717	1.53412	0.567248	<MQL	<MQL	<MQL	ND	ND	<MQL	0.0771326	0.694747	0.42579	0.0233842	<MDL	<MDL	0.0768305	<MDL	<MQL	<MDL	0.0276902	0.0894824	<MDL	ND	<MDL	<MQL	<MQL	0.200723	9.43094	0.177616	0.715122	0.898714	<MDL	<MDL	<MDL	<MQL	ND	<MQL	ND	ND	ND	<MQL	<MQL	ND	<MQL
U3	Round4	3	D1	U3-Round4-D1	4.40744	1.59613	0.615465	<MDL	0.176767	0.16769	<MQL	ND	ND	<MDL	0.625238	0.873119	0.108715	<MDL	<MDL	0.240446	<MDL	0.0261263	<MDL	0.0459587	0.114106	<MQL	ND	<MDL	<MDL	<MQL	<MQL	7.26791	0.193181	0.679766	0.889039	<MDL	<MDL	<MDL	<MDL	ND	2.05104	<MQL	ND	ND	<MQL	<MQL	ND	<MDL
U3	Round4	4	D4	U3-Round4-D4	4.29965	1.44062	0.534938	<MQL	0.136341	<MQL	ND	ND	ND	<MQL	0.627084	0.286578	0.0300252	<MDL	<MDL	0.0514418	<MDL	<MQL	<MDL	<MQL	0.085339	<MQL	ND	ND	<MDL	0.611433	0.207528	11.0497	0.272184	0.784934	1.04421	<MDL	<MQL	<MDL	<MQL	1.18483	<MDL	ND	<MDL	ND	<MQL	<MQL	<MDL	ND
U3	Round4	5	POE1	U3-Round4-POE1	3.19991	1.38322	0.510783	ND	0.596534	1.63946	<MDL	<MQL	ND	<MDL	0.409637	0.670202	0.31125	<MDL	<MDL	0.233946	<MDL	<MQL	<MDL	0.0490569	0.0770886	0.244177	ND	<MDL	<MDL	<MQL	<MQL	5.22304	0.21085	0.641618	0.862561	<MDL	<MDL	<MDL	<MQL	ND	<MQL	ND	ND	ND	<MQL	<MQL	ND	<MDL
U4	Round4	1	D1	U4-Round4-D1	1.5595	0.690193	0.442599	<MQL	0.228378	0.840661	ND	ND	ND	ND	0.278294	0.25137	0.0560293	<MQL	<MDL	0.0986023	<MDL	<MQL	<MDL	0.0935762	<MQL	0.304368	ND	<MDL	<MDL	3.34898	0.353795	6.10764	2.07292	0.233291	1.14198	<MDL	<MDL	<MDL	<MQL	<MQL	7.78794	<MQL	ND	ND	<MQL	<MQL	ND	<MDL
U4	Round4	2	D2	U4-Round4-D2	2.0246	0.776401	0.453023	5.80829	0.0790595	0.755168	<MDL	ND	ND	ND	0.455276	0.307033	0.0196956	<MQL	<MDL	0.103844	<MDL	<MQL	<MQL	0.142133	0.0695943	<MQL	ND	ND	ND	0.98374	0.299764	5.8778	2.00487	0.235851	1.21716	<MDL	<MDL	<MDL	<MQL	<MQL	<MQL	ND	ND	ND	<MQL	<MQL	ND	ND
U4	Round4	3	D4	U4-Round4-D4	1.91449	0.714877	0.453008	<MQL	<MQL	ND	ND	ND	ND	ND	0.339116	0.0972598	<MQL	<MDL	<MDL	0.0325236	<MQL	<MQL	ND	0.0399068	0.0700596	<MQL	ND	ND	ND	6.63978	0.260091	10.3342	2.07175	0.256352	1.62037	<MDL	<MDL	<MDL	<MQL	<MQL	13.7251	<MQL	ND	2.36768	<MQL	<MQL	ND	<MQL
U4	Round4	4	D3	U4-Round4-D3	1.95751	0.803741	0.485188	<MQL	<MQL	<MQL	ND	ND	ND	ND	0.520973	0.27853	<MQL	<MQL	<MDL	0.0914994	<MQL	<MQL	<MDL	0.082487	0.0594571	<MQL	ND	ND	ND	5.28234	0.334217	8.41306	2.02401	0.246116	1.30615	<MDL	<MDL	<MDL	<MQL	<MQL	4.84147	<MQL	ND	ND	<MQL	<MQL	ND	<MQL
U4	Round4	5	POE1	U4-Round4-POE1	1.70649	0.802476	0.484	9.39877	0.629066	2.05548	<MQL	ND	ND	ND	0.427901	0.275809	0.109006	0.0355478	<MQL	0.121707	<MDL	0.0244014	<MQL	0.130047	<MQL	0.404266	ND	ND	ND	5.56326	0.3935	7.72988	2.04152	0.277604	1.17894	<MDL	<MDL	<MDL	<MQL	<MQL	5.62694	<MDL	ND	ND	8.28818	<MQL	ND	ND
U5	Round4	1	D1	U5-Round4-D1	9.08973	5.54899	2.737	<MQL	0.198191	<MQL	<MQL	ND	<MQL	<MQL	0.19878	0.120246	<MQL	<MDL	<MDL	0.23952	<MDL	0.108521	ND	0.71715	<MQL	0.281396	ND	<MQL	ND	0.574441	0.305423	12.2608	1.54565	4.32956	4.58564	1.02884	0.17807	<MDL	<MQL	<MQL	<MQL	<MQL	ND	<MDL	<MDL	<MQL	ND	<MQL
U5	Round4	2	D2	U5-Round4-D2	11.0283	6.35335	2.85483	<MDL	0.23017	<MQL	ND	ND	ND	<MQL	0.223043	0.151739	<MQL	<MDL	<MDL	0.441031	<MDL	0.149401	ND	0.743547	<MQL	0.322366	ND	<MQL	ND	0.485539	0.257994	12.5589	1.43011	4.79609	4.39415	1.15781	0.223812	<MDL	<MQL	<MQL	ND	<MDL	<MDL	ND	<MQL	<MQL	ND	<MQL
U5	Round4	3	D4	U5-Round4-D4	21.5036	11.8827	5.4141	ND	0.212644	<MQL	ND	ND	0.113618	<MQL	0.236721	0.11447	<MQL	<MDL	<MDL	0.186083	<MDL	0.0956601	ND	0.813795	<MQL	0.429167	0.427846	0.125564	ND	0.768187	0.439798	20.5054	2.48215	8.89956	7.62026	1.6256	0.271668	<MDL	<MQL	<MDL	<MQL	<MQL	ND	ND	<MQL	<MQL	ND	<MQL
U5	Round4	4	D3	U5-Round4-D3	6.62977	4.02639	2.0124	<MDL	0.183423	ND	ND	ND	<MQL	<MQL	0.196195	0.146374	<MQL	<MDL	<MDL	0.461296	<MDL	0.158949	ND	0.782041	<MDL	0.278613	ND	<MQL	ND	0.520593	0.264317	14.9236	1.60166	6.14297	5.11931	1.3722	0.225311	<MDL	<MQL	<MQL	<MQL	<MQL	ND	ND	<MQL	<MQL	ND	<MQL
U5	Round4	5	POE1	U5-Round4-POE1	14.1391	8.00626	3.39662	ND	0.403297	0.234477	<MQL	ND	ND	<MQL	0.161483	0.161807	0.029524	<MDL	<MDL	0.658308	<MDL	0.201074	ND	0.861539	<MQL	<MQL	ND	<MQL	ND	0.563209	0.290813	13.9018	1.54916	5.94127	4.88152	1.27239	0.213759	<MDL	<MQL	<MQL	ND	<MQL	ND	ND	<MQL	<MQL	ND	<MQL
U6	Round4	1	D4	U6-Round4-D4	85.3318	10.1149	1.6891	ND	0.14368	0.195982	ND	ND	ND	ND	0.128175	0.0922292	0.046261	<MQL	<MQL	0.153178	<MDL	<MQL	ND	0.0712835	2.1568	0.258761	<MQL	0.263292	<MQL	0.843898	0.630464	32.7327	0.761884	17.3728	6.22248	1.3667	<MQL	<MDL	<MQL	<MQL	NA	NA	NA	NA	NA	NA	NA	NA
U6	Round4	2	D2	U6-Round4-D2	31.0883	6.15301	1.29768	ND	0.182439	2.85366	<MQL	ND	ND	ND	0.124289	0.0984357	1.43367	<MQL	<MQL	0.996818	<MDL	0.0701854	<MQL	0.127664	1.12761	0.398607	<MQL	0.132096	<MQL	0.66253	0.58532	19.0976	0.787273	10.8984	5.60396	<MQL	<MQL	<MDL	<MQL	ND	NA	NA	NA	NA	NA	NA	NA	NA
U6	Round4	3	D1	U6-Round4-D1	26.0226	5.74361	1.21264	ND	0.113873	3.63518	ND	ND	ND	ND	0.127838	0.0904976	1.84058	<MQL	<MQL	0.978247	<MDL	0.0709327	<MQL	0.134508	1.00995	0.408355	<MQL	0.132958	<MQL	0.610138	0.492045	17.7455	0.732585	10.5987	7.14661	0.71542	<MDL	<MDL	<MQL	<MQL	NA	NA	NA	NA	NA	NA	NA	NA
U6	Round4	4	D3	U6-Round4-D3	33.6382	6.58764	1.33912	ND	0.142936	3.14927	<MQL	ND	ND	ND	0.195507	0.107903	1.81504	<MQL	<MQL	1.03588	<MDL	0.0719923	<MQL	0.129408	1.25629	0.397191	<MQL	0.125018	<MQL	0.900157	0.512586	20.5432	0.442968	11.8638	3.95922	ND	ND	<MDL	<MQL	ND	NA	NA	NA	NA	NA	NA	NA	NA
U6	Round4	5	POE1	U6-Round4-POE1	8.07826	2.76902	0.807425	ND	0.270345	4.06141	<MQL	ND	ND	ND	<MQL	0.123364	1.02035	<MQL	<MDL	0.475464	<MDL	0.0493781	<MQL	0.0972487	0.394091	0.421712	ND	<MQL	<MQL	<MQL	0.383947	8.65088	0.642864	4.03798	3.26329	0.855076	<MQL	<MDL	<MQL	ND	NA	NA	NA	NA	NA	NA	NA	NA
U7	Round4	1	D3	U7-Round4-D3	14.0524	1.18445	0.12125	ND	0.0827979	ND	<MQL	ND	ND	ND	0.136559	0.198434	0.057046	<MDL	<MDL	0.528486	<MDL	<MQL	ND	<MQL	0.0635817	1.06719	ND	0.1045	<MDL	3.94494	<MQL	28.1334	0.57091	15.4941	1.01977	0.727773	<MDL	<MDL	<MQL	ND	<MDL	<MQL	<MDL	ND	<MQL	<MQL	ND	<MQL
U7	Round4	2	D2	U7-Round4-D2	11.7013	1.21964	0.132502	<MDL	0.0948304	ND	<MDL	ND	ND	ND	0.144083	0.168034	0.0276299	<MDL	<MDL	0.41417	<MDL	<MQL	ND	<MQL	<MQL	1.6781	ND	0.0797951	<MQL	2.88453	<MQL	21.3459	0.595477	12.231	1.03741	0.724991	<MDL	<MDL	<MQL	ND	<MDL	<MQL	<MDL	ND	<MDL	<MQL	ND	<MQL
U7	Round4	3	D1	U7-Round4-D1	14.7754	1.42425	0.145638	<MQL	0.0774937	ND	<MDL	ND	ND	ND	0.151374	0.212717	0.051809	<MDL	<MDL	0.584123	<MDL	<MQL	ND	<MQL	0.0668459	1.05951	ND	0.0949215	<MDL	1.18798	<MQL	16.2522	0.591722	12.9266	0.971216	0.716128	<MDL	<MDL	<MQL	<MQL	<MQL	ND	<MDL	ND	<MQL	<MQL	ND	<MQL
U7	Round4	4	D4	U7-Round4-D4	13.0633	1.2737	0.132537	<MDL	0.0908937	ND	<MDL	ND	ND	<MQL	0.151714	0.200631	0.0397044	<MDL	<MDL	0.528126	<MQL	<MQL	ND	<MQL	0.0673084	2.13389	ND	0.0937282	<MDL	0.662135	<MQL	15.9355	0.569025	12.2601	0.939255	0.663269	<MDL	<MDL	<MQL	<MQL	<MQL	ND	<MDL	ND	<MQL	<MQL	ND	<MQL
U7	Round4	5	POE1	U7-Round4-POE1	14.3727	1.05691	0.0989125	<MDL	0.0825974	<MQL	<MDL	ND	ND	ND	<MQL	0.201533	0.224696	<MDL	<MDL	0.598621	<MDL	<MQL	ND	<MQL	<MQL	0.562005	ND	0.117409	<MDL	0.526698	<MQL	20.9862	0.55587	18.4533	0.970524	0.655275	<MDL	<MDL	<MQL	<MQL	<MQL	ND	<MDL	ND	<MQL	<MQL	ND	<MQL
U8	Round4	1	POE1	U8-Round4-POE1	0.519566	1.87805	5.16849	9.06605	0.344665	7.83742	<MQL	<MQL	ND	ND	<MQL	<MDL	0.0468967	<MQL	<MDL	0.0419283	<MDL	0.0402648	<MDL	1.42125	<MDL	4.37907	ND	ND	<MQL	ND	0.467904	0.899704	2.54233	<MQL	1.41377	<MQL	0.368177	<MQL	<MQL	<MQL	NA	NA	NA	NA	NA	NA	NA	NA
U8	Round4	2	D1	U8-Round4-D1	0.905036	3.06953	7.93068	12.8801	0.157279	6.08557	<MQL	0.0322655	<MQL	ND	0.152798	<MQL	0.0396356	<MQL	<MDL	0.0592127	<MDL	0.0700047	<MDL	1.82923	<MDL	0.43853	<MDL	ND	<MQL	ND	0.472707	1.22373	3.05508	<MQL	1.71509	<MQL	0.407446	<MQL	<MQL	<MQL	NA	NA	NA	NA	NA	NA	NA	NA
U8	Round4	3	D2	U8-Round4-D2	4.82441	10.0937	15.7419	12.4477	0.140836	0.882556	<MQL	0.0326121	0.181367	<MQL	<MQL	<MDL	0.0206698	<MQL	<MDL	0.0462233	<MDL	0.0504161	<MDL	0.872603	<MDL	0.480531	<MQL	<MDL	0.314376	ND	0.581408	2.93815	5.02064	0.611657	3.73164	<MQL	0.484685	<MQL	<MQL	<MQL	NA	NA	NA	NA	NA	NA	NA	NA
U8	Round4	4	D3	U8-Round4-D3	NS	NS	NS	NS	NS	NS	NS	NS	NS	NS	NS	NS	NS	NS	NS	NS	NS	NS	NS	NS	NS	NS	NS	NS	NS	ND	0.486241	2.56363	4.25417	0.54553	3.17034	0.589139	0.520308	<MQL	<MQL	<MQL	NA	NA	NA	NA	NA	NA	NA	NA
U8	Round4	5	POE2	U8-Round4-POE2	1.03779	2.90713	6.70127	12.2096	0.257112	1.13797	<MQL	<MQL	<MQL	<MDL	<MQL	<MDL	<MQL	<MDL	<MDL	0.0647559	<MDL	0.120091	<MDL	3.46769	<MDL	0.29339	<MDL	ND	<MQL	ND	0.434558	1.07458	3.18014	<MQL	1.67356	<MQL	0.268014	<MQL	<MQL	ND	NA	NA	NA	NA	NA	NA	NA	NA
U8	Round4	6	D4	U8-Round4-D4	2.65313	8.53244	19.0262	21.9507	0.210654	0.386856	<MQL	<MQL	0.205917	ND	0.175113	<MQL	<MQL	<MQL	<MDL	0.030152	<MDL	0.0297733	<MDL	1.75933	<MDL	0.469085	<MQL	<MDL	0.621953	ND	0.717749	1.85199	6.40673	0.320092	3.13521	<MQL	0.496986	0.912203	<MQL	ND	NA	NA	NA	NA	NA	NA	NA	NA
U9	Round4	1	D1	U9-Round4-D1	74.0832	23.8896	6.07394	<MDL	0.775334	<MQL	<MQL	ND	0.403788	0.029838	0.387253	0.149357	<MQL	<MQL	<MDL	0.250243	<MDL	0.0919579	ND	0.504374	0.221148	0.457865	0.355882	0.211538	ND	1.2141	0.573527	57.4572	2.35677	15.9657	12.9492	1.62139	0.197156	<MDL	<MQL	<MQL	<MQL	<MQL	<MDL	ND	<MDL	<MQL	ND	1.89569
U9	Round4	2	POE1	U9-Round4-POE1	65.9131	25.6083	7.20993	<MDL	1.24074	1.17673	<MQL	ND	0.0869306	0.056686	0.394991	0.196072	0.200712	<MQL	<MDL	2.92766	<MDL	0.689375	ND	1.79194	0.298731	0.228114	<MQL	0.187109	ND	0.823907	0.512656	38.1089	2.36584	13.8992	10.5793	2.17224	0.292652	<MDL	<MQL	<MQL	<MQL	<MQL	ND	ND	<MDL	<MQL	ND	2.98711
U2	Average	1	D1		13.5522	9.32161	3.55105	9.27149	0.232056	5.99602	-	-	-	0.239906	0.185055	0.114148	1.24396	0.187145	-	1.40613	0.347603	0.404622	0.0569969	0.828576	-	1.18706	0.48954	0.187875	0.43901	1.51979	0.631043	10.2823	0.883039	8.16495	3.70092	2.60696	0.630731	-	-	1.12578	NA	NA	NA	NA	NA	NA	NA	NA
U2	Average	2	D2		10.3327	7.49928	2.90661	9.96878	0.23567	5.33219	-	-	-	1.26772	0.213586	0.162758	0.937193	0.168677	-	1.16906	0.34212	0.350458	0.0450745	0.769623	-	1.06634	0.354362	0.179204	0.327436	1.65647	0.734253	11.4613	0.998885	8.0791	4.16596	2.7448	0.507421	-	-	2.79687	NA	NA	NA	NA	NA	NA	NA	NA
U2	Average	3	D3		9.54282	7.18392	2.78772	9.57002	0.269026	4.74804	-	-	-	0.180847	0.251457	0.155465	0.817833	0.121682	-	1.01919	0.341404	0.306212	-	0.694694	-	0.873617	0.315097	0.153471	0.261119	1.24516	0.709628	10.9467	0.948924	7.29549	4.09825	2.65926	0.483794	-	0.528327	3.23298	NA	NA	NA	NA	NA	NA	NA	NA
U2	Average	4	D4		7.53867	5.67867	2.26067	11.0159	0.245727	4.25396	-	-	0.0657203	0.106119	0.170912	0.116954	0.651255	0.0916212	-	0.818652	-	0.231378	-	0.538185	-	0.850407	0.331474	0.111829	-	1.38182	0.519133	8.96139	0.701706	6.96252	3.42688	1.885	0.389041	-	0.422984	2.26743	NA	NA	NA	NA	NA	NA	NA	NA
U2	Average	5	POE1		9.73239	6.76231	2.64908	10.2943	0.338003	4.6696	-	-	0.0564072	0.140365	0.286101	0.153939	0.74115	0.0891877	-	0.925023	0.380672	0.206002	-	0.608989	-	0.928707	0.365151	0.132139	-	1.40662	0.522153	9.72399	0.813392	5.7781	3.36266	1.87817	0.480281	-	0.410994	0.513093	NA	NA	NA	NA	NA	NA	NA	NA
U3	Average	1	D3		9.4061	3.02783	0.700363	11.4054	0.0952477	-	-	-	-	-	0.795348	0.39126	0.0244883	0.0444446	-	0.0804504	0.462728	0.0344378	-	0.0450956	0.0672326	2.57767	0.334044	-	-	5.28974	0.244576	19.3614	0.221539	2.024	1.51818	-	-	-	0.175679	-	2.84457	-	-	-	-	-	-	-
U3	Average	2	D2		9.13359	2.71204	0.649694	12.9764	0.108427	0.152041	-	0.0581489	0.0642887	0.0584836	0.810207	0.46457	0.053631	0.0622152	-	0.105252	0.517712	0.068953	0.0576786	0.127644	0.0828351	3.42158	0.381418	0.063	-	6.71945	0.219	18.6147	0.177616	1.87787	1.52525	0.868085	0.433478	-	0.291815	-	-	-	-	-	-	-	-	-
U3	Average	3	D1		8.69985	2.83138	0.684497	12.4233	0.145635	0.298642	-	-	-	-	0.946093	0.878966	0.109023	0.0410622	-	0.233377	0.578628	0.0449358	-	0.148655	0.089977	2.61256	0.39263	0.0710982	-	9.7337	-	11.9934	0.193181	0.952183	1.2598	-	0.517511	-	0.17106	-	2.05104	-	-	-	-	-	-	-
U3	Average	4	D4		9.59129	2.70481	0.63126	13.9964	0.0955649	-	-	-	-	-	0.674526	0.254581	0.0300252	0.0427287	-	0.0509782	-	-	-	-	0.0750272	3.77369	0.288105	-	-	5.39475	0.217912	23.4508	0.272184	2.16765	1.66578	0.706439	-	-	-	1.18483	-	-	-	-	-	-	-	-
U3	Average	5	POE1		6.77116	2.49625	0.603812	6.21436	0.538199	0.982677	-	-	-	-	0.672948	0.795166	0.41979	0.0486946	-	0.320719	0.447655	0.0715463	-	0.0761631	0.10787	0.689247	-	0.0666829	-	8.16197	0.661002	15.7117	0.21085	2.15596	1.741	0.682704	0.321247	-	0.684521	0.506682	-	-	-	-	-	-	-	-
U4	Average	1	D1		2.95185	1.09589	0.601659	8.58219	0.651062	0.74186	-	0.0493787	0.163826	0.0701358	1.09911	0.433117	0.059388	0.124167	-	0.15484	-	0.0949033	0.896626	0.276498	0.127166	0.716429	0.350854	0.0644197	-	8.25622	0.415309	14.2133	0.898043	0.477467	1.60162	-	0.203396	-	1.08699	0.421889	4.88579	-	-	-	-	-	-	-
U4	Average	2	D2		3.18799	1.12912	0.595247	8.18781	0.182074	0.649828	-	-	0.0497597	0.0368667	0.487798	0.336982	0.0412769	0.0386187	-	0.0948074	-	0.280533	0.486642	0.187651	0.0695943	0.593333	0.434871	-	-	6.79595	0.416375	14.1669	0.970594	0.465682	1.92968	-	0.198835	0.621125	0.365763	0.728238	4.31745	-	-	-	-	-	-	-
U4	Average	3	D4		3.2354	1.02663	0.561405	8.69023	0.952943	0.341649	-	-	0.0593921	-	0.522938	0.305374	-	-	-	0.0773218	-	0.0652758	-	0.195488	0.0882372	1.12297	0.338841	-	-	8.39942	0.393763	15.3557	0.943267	0.5352	1.96574	-	0.231367	0.698201	0.293467	0.423031	13.0555	-	13.5708	2.36768	-	-	-	-
U4	Average	4	D3		3.06891	0.974789	0.535971	8.40435	0.143665	0.766469	-	-	0.0666305	0.147743	0.798537	0.304663	0.0310533	0.0887281	-	0.0890618	-	0.0592396	1.23921	0.205184	0.0621806	0.871941	0.367094	-	-	4.59284	0.332716	10.3244	0.967222	0.267074	1.71396	-	-	0.66317	0.316544	0.790185	6.53683	-	2.75578	-	-	-	-	-
U4	Average	5	POE1		2.78493	1.06426	0.51159	8.82218	0.402035	1.38943	-	-	-	-	0.482369	0.378104	0.0874627	0.0355478	-	0.126642	-	0.0550805	0.402791	0.186489	0.0583005	0.474033	-	-	-	4.6835	0.429793	11.5696	0.917809	0.543595	1.68112	-	0.18588	-	0.168256	0.430961	4.89603	-	-	-	8.28818	-	-	-
U5	Average	1	D1		15.4006	10.6027	5.54731	-	0.262889	0.466485	-	0.0463043	0.555447	0.0601852	0.178499	0.125471	0.0468287	0.0435479	-	0.332202	-	0.300849	-	1.44717	0.0633764	1.45453	2.46216	0.516408	1.37759	1.661	0.436191	15.7623	1.70046	5.75645	6.06181	1.37459	0.476546	0.666371	-	-	2.98297	-	-	-	-	-	-	-
U5	Average	2	D2		14.5219	9.83402	5.06628	-	0.250509	0.478986	0.332871	-	0.405706	0.0719768	0.189579	0.128442	0.0801733	0.046196	-	0.448662	-	0.391281	-	1.67702	-	1.23038	2.12145	0.234558	1.25768	1.43138	0.413264	14.5233	1.76547	6.28146	6.3081	1.72338	0.325233	0.684727	0.315958	-	5.33369	-	-	-	-	-	-	-
U5	Average	3	D4		23.8197	13.7144	6.52707	-	0.242864	0.323196	-	-	0.369772	0.0686228	0.181495	0.108741	0.0356555	0.0494802	-	0.283121	-	0.21303	-	1.07066	-	1.74096	1.89175	0.318381	1.59041	2.33063	0.453772	19.6242	2.06136	7.84588	7.13799	1.70646	0.687997	0.913524	0.434333	-	9.14996	-	-	-	-	-	-	-
U5	Average	4	D3		15.3507	11.024	5.78005	-	0.238265	0.460689	0.346729	0.0313742	0.346649	0.0578073	0.172795	0.112376	0.0704645	0.0447697	-	0.483476	-	0.377379	-	1.90061	-	1.08141	1.97515	0.213771	1.07968	2.45174	0.397545	15.7823	1.63799	5.95782	5.91716	1.46701	0.33225	0.76567	0.366428	0.191463	1.58904	-	-	-	-	-	-	-
U5	Average	5	POE1		18.6555	12.5934	6.19524	-	0.337244	0.590517	0.3081	0.0327877	0.382761	0.0538588	0.157485	0.123063	0.0547946	0.0447486	-	0.640963	-	0.548555	-	2.01981	-	1.38969	1.61725	0.324517	0.777356	1.75071	0.407362	14.1237	1.46155	5.63515	5.43905	1.43595	0.33077	0.920975	0.403758	-	1.51243	-	-	-	-	-	-	-
U6	Average	1	D4		63.114	8.36864	1.41616	-	0.191921	0.434399	-	0.0765229	0.0617803	0.10825	0.243239	0.0980151	0.0686186	0.0680974	-	0.132578	-	0.148093	-	0.304758	1.2476	1.73557	0.634078	0.275034	0.392307	1.56661	0.392514	25.4456	0.578763	16.1334	4.07971	1.71214	0.342975	0.832841	0.23098	0.650016	NA	NA	NA	NA	NA	NA	NA	NA
U6	Average	2	D2		17.0484	4.03897	0.96769	-	0.15	2.07263	-	-	0.0653469	0.0322092	0.267552	0.575282	1.19446	0.0871991	-	0.645798	-	0.135103	0.0675056	0.314828	0.545008	0.482995	-	0.104931	-	1.54064	0.336236	12.6209	0.606439	6.66348	2.84634	1.00103	0.30756	-	-	0.577843	NA	NA	NA	NA	NA	NA	NA	NA
U6	Average	3	D1		13.3609	3.57139	0.890386	-	0.136504	2.51263	-	-	0.0700049	0.0290639	0.132224	0.100456	1.33606	0.0587096	-	0.608355	-	0.133566	-	0.286121	0.479555	0.556356	-	0.0988612	-	1.37126	0.316902	12.0766	0.78006	6.15958	3.05899	0.927712	0.328297	0.871426	0.188113	1.01418	NA	NA	NA	NA	NA	NA	NA	NA
U6	Average	4	D3		16.2287	3.95743	0.956595	-	0.134381	2.34875	-	-	-	0.0301371	0.171615	0.138059	1.36293	0.0616567	-	0.632665	-	0.134679	-	0.278407	0.550839	1.91157	-	0.101385	-	1.29815	0.304712	13.1806	0.624845	7.02306	2.38166	0.926654	0.25188	0.696398	0.371822	0.636207	NA	NA	NA	NA	NA	NA	NA	NA
U6	Average	5	POE1		4.90805	1.91835	0.627596	-	0.273942	2.20726	-	-	-	-	0.160384	0.142644	1.00188	0.0845238	-	0.38194	-	0.0997894	-	0.221777	0.253661	0.496248	-	0.0613515	-	1.32741	0.289216	8.64095	0.660869	3.48969	1.77688	0.986885	0.236982	-	0.237261	0.512692	NA	NA	NA	NA	NA	NA	NA	NA
U7	Average	1	D3		21.1954	0.946752	0.12125	-	0.12121	0.149215	-	-	-	-	0.183123	0.302476	0.153959	-	-	0.526676	-	-	-	0.0522645	0.0836196	1.19295	-	0.214154	-	3.80334	-	26.9586	1.81593	17.2781	0.601489	0.727773	0.249563	-	0.252914	0.296013	1.97639	-	-	-	-	-	-	-
U7	Average	2	D2		20.0219	0.94972	0.132502	-	0.105749	-	-	-	-	-	0.191699	0.28638	0.120454	-	-	0.484541	-	-	-	0.061615	0.0689001	1.39651	-	0.171233	-	3.27521	0.228756	23.5362	1.79954	15.4023	0.581699	0.692662	0.270639	-	0.427521	-	4.59768	-	-	-	-	-	-	-
U7	Average	3	D1		20.8926	1.01099	0.145638	-	0.104714	-	-	-	-	-	0.185336	0.298581	0.182991	-	-	0.551665	-	-	-	0.478817	0.0761093	1.16735	-	0.182573	-	2.46872	0.255844	20.6553	1.40023	15.4298	0.558671	0.716128	0.281432	-	0.567829	-	5.35142	-	-	-	-	-	-	-
U7	Average	4	D4		20.3818	0.961881	0.132537	-	0.200442	-	-	-	-	-	0.192191	0.288495	0.160542	-	-	0.528667	-	-	-	0.0601027	0.0710495	1.24219	-	0.170541	-	4.06123	-	22.552	1.49448	16.6907	0.573046	0.663269	0.343357	-	1.73488	0.262128	2.24137	-	-	-	-	-	-	-
U7	Average	5	POE1		21.1239	0.982843	0.0989125	-	0.153308	-	-	-	-	-	0.183866	0.292361	0.455705	-	-	0.657734	-	-	-	0.0626159	0.0890042	0.753098	-	0.176433	-	2.48488	-	22.5062	1.83111	18.9774	0.613527	0.655275	0.361041	-	0.282721	0.21249	4.51735	-	-	-	-	-	-	-
U8	Average	1	POE1		1.58215	2.94187	4.65972	9.70206	0.253642	3.80038	-	-	0.0581622	0.0560966	0.196834	0.130136	0.111312	-	-	0.0957802	0.520889	0.145308	-	1.69858	-	3.46419	-	-	0.360463	1.23406	0.409905	2.34063	2.62195	0.888122	2.3385	0.683137	0.349109	-	0.23203	-	NA	NA	NA	NA	NA	NA	NA	NA
U8	Average	2	D1		4.21826	5.8268	7.78242	14.1673	0.248858	2.68058	-	0.0407078	0.0482334	-	0.270303	0.0611225	0.206121	0.067157	-	0.172128	0.467353	0.21579	0.0571898	2.39449	-	0.60175	0.666506	-	0.568009	1.02863	0.466214	3.95433	3.68183	1.32847	3.32719	0.792092	0.438649	1.80533	-	1.38071	NA	NA	NA	NA	NA	NA	NA	NA
U8	Average	3	D2		9.53302	10.1878	12.2609	16.1116	0.255407	0.939276	-	0.0393207	0.134181	-	0.635765	0.149759	0.159346	0.0585022	-	0.149836	0.467513	0.156697	-	1.43996	-	0.762497	0.680048	0.0873526	0.9441	1.61442	0.666746	7.08807	5.17049	2.36515	5.20968	1.26007	0.575004	1.43646	0.384095	-	NA	NA	NA	NA	NA	NA	NA	NA
U8	Average	4	D3		12.9744	11.0503	11.5238	13.8167	0.438552	0.90022	-	0.0535376	0.0607905	-	0.514469	0.175525	0.172904	0.0636581	-	0.227582	0.46815	0.189037	0.0817215	1.40887	-	1.13967	0.954151	0.117176	1.51679	2.23142	0.493863	6.05336	4.08662	2.27796	4.17891	1.01275	0.54312	0.930932	-	-	NA	NA	NA	NA	NA	NA	NA	NA
U8	Average	5	POE2		0.926916	1.92665	4.73678	12.5505	0.406714	1.78655	-	0.0404368	-	-	0.216793	0.0837787	0.0334426	-	-	0.061526	0.552266	0.164146	-	4.74482	-	0.323578	-	-	0.262469	0.881603	0.440361	1.12328	3.39248	0.21158	1.67239	-	0.275892	1.18332	-	-	NA	NA	NA	NA	NA	NA	NA	NA
U8	Average	6	D4		3.06609	7.73246	17.42	21.4057	0.502864	0.432049	-	0.0610195	0.127013	-	0.229955	0.119794	0.0328174	-	-	0.0520183	0.474703	0.0822728	-	4.18167	-	0.688147	1.23387	-	2.47722	1.99644	0.91096	2.87151	8.51711	0.477606	4.05969	0.662073	0.591406	1.59981	0.175154	-	NA	NA	NA	NA	NA	NA	NA	NA
U9	Average	1	D1		77.7465	21.1711	4.92405	-	0.560519	1.08556	-	0.0767607	0.326407	0.256747	0.569065	0.217371	0.0543109	0.0612586	-	0.362518	-	0.148772	0.658276	0.467984	0.157013	7.10442	2.58345	0.715602	1.20236	2.71187	0.514953	44.1425	1.68103	14.0979	9.64939	4.63854	0.659159	0.651301	0.414762	0.378622	-	-	-	-	-	-	-	1.89569
U9	Average	2	POE1		70.1869	23.1031	5.85868	-	0.878524	0.893206	-	0.0795708	0.142632	0.220257	0.397333	0.267377	0.20471	0.0471258	-	2.17102	-	0.625469	3.89554	1.30514	0.298731	3.95618	2.42431	0.441862	0.739685	2.29151	0.61773	33.7656	1.58665	12.3042	8.1064	4.72758	0.674843	0.64986	0.920646	0.713098	-	-	-	-	-	-	-	2.98711
U2	SD	1	D1		10.6612	6.38459	1.90172	1.45616	0.131909	2.61658	-	-	-	-	0.0644834	0.0592713	0.937292	0.164113	-	1.03428	-	0.325751	0.0174234	0.390559	-	1.04813	0.0616457	0.171745	-	0.374963	0.161926	4.53799	0.150932	4.64755	1.46352	0.935708	0.404127	-	-	-	NA	NA	NA	NA	NA	NA	NA	NA
U2	SD	2	D2		7.55681	4.58111	1.23978	1.82712	0.133212	2.02453	-	-	-	-	0.127187	0.119723	0.62353	0.145665	-	0.758103	-	0.241847	-	0.355483	-	0.895629	0.0392747	0.130174	-	0.383952	0.245314	4.26819	0.354521	4.4675	1.37061	1.2232	0.169765	-	-	-	NA	NA	NA	NA	NA	NA	NA	NA
U2	SD	3	D3		6.52747	4.21971	1.25375	1.86922	0.160668	1.84313	-	-	-	-	0.105498	0.123597	0.557162	0.0925948	-	0.628886	-	0.205267	-	0.331147	-	0.673925	0.0466061	0.0970646	-	0.157818	0.238499	3.89756	0.350122	2.88794	1.21517	0.807321	0.232474	-	-	-	NA	NA	NA	NA	NA	NA	NA	NA
U2	SD	4	D4		3.78459	1.92166	0.753164	5.12793	0.171319	1.56424	-	-	-	-	0.0226775	0.102234	0.196684	0.0784446	-	0.30286	-	0.106746	-	0.20918	-	0.579326	0.039243	0.0315562	-	0.105664	0.154723	4.62717	0.0620784	4.2658	1.5193	0.641584	0.29826	-	-	-	NA	NA	NA	NA	NA	NA	NA	NA
U2	SD	5	POE1		7.01076	3.44467	1.07093	0.158342	0.192974	1.83397	-	-	-	-	0.206968	0.119761	0.395909	0.073593	-	0.449795	-	0.0889985	-	0.264645	-	0.673899	0.00667203	0.0445184	-	0.520677	0.322345	5.56738	0.496974	2.00856	1.28784	0.375778	0.251194	-	-	-	NA	NA	NA	NA	NA	NA	NA	NA
U3	SD	1	D3		6.25269	1.95513	0.297375	4.60853	0.0116491	-	-	-	-	-	0.427732	0.195149	-	-	-	0.0359498	-	-	-	-	-	2.41309	-	-	-	6.77549	-	13.3019	-	1.8348	0.82997	-	-	-	-	-	-	-	-	-	-	-	-	-
U3	SD	2	D2		5.4878	1.54137	0.22347	3.06917	0.0171227	-	-	-	-	0.0263737	0.249354	0.235102	0.0427754	0.0228585	-	0.0655113	-	-	-	0.16723	0.00940067	2.85286	0.105604	-	-	0.196669	0.0303748	10.2093	-	1.4308	0.600098	-	-	-	-	-	-	-	-	-	-	-	-	-
U3	SD	3	D1		6.21658	1.95779	0.305089	8.84371	0.0489819	0.185194	-	-	-	-	0.37786	0.134069	0.122966	0.00622224	-	0.0315491	-	0.0168226	-	0.203296	0.0256145	2.13699	-	-	-	-	-	6.68285	-	0.385256	0.524333	-	-	-	-	-	-	-	-	-	-	-	-	-
U3	SD	4	D4		5.11329	1.44765	0.193737	-	0.0353178	-	-	-	-	-	0.26173	0.0481918	-	-	-	0.0112668	-	-	-	-	0.0145831	2.19587	-	-	-	6.76463	0.0146852	17.5379	-	1.95545	0.879033	-	-	-	-	-	-	-	-	-	-	-	-	-
U3	SD	5	POE1		6.10371	1.84524	0.283742	-	0.237117	0.709466	-	-	-	-	0.353573	0.32893	0.15644	-	-	0.184785	-	0.0329322	-	0.027648	0.0435311	0.629424	-	-	-	3.82793	-	14.8981	-	2.17802	1.1776	-	0.193549	-	-	-	-	-	-	-	-	-	-	-
U4	SD	1	D1		1.97084	0.564808	0.276477	-	0.633892	0.271227	-	-	0.121531	0.0261885	0.903181	0.245234	0.0233363	-	-	0.0994044	-	0.0674181	-	0.282013	-	0.444216	0.0299928	-	-	3.63634	0.114493	10.3073	1.02003	0.291225	0.723202	-	-	-	-	-	4.10426	-	-	-	-	-	-	-
U4	SD	2	D2		2.44634	0.611635	0.266508	3.36514	0.137496	0.353914	-	-	-	-	0.115113	0.139924	0.0353971	-	-	0.0239793	-	0.405057	-	0.117093	-	0.580284	-	-	-	6.81658	0.138466	9.36963	0.927266	0.386828	0.757582	-	-	-	-	-	-	-	-	-	-	-	-	-
U4	SD	3	D4		1.73641	0.305229	0.137175	-	-	-	-	-	-	-	0.401986	0.379884	-	-	-	0.0800328	-	-	-	0.220025	0.025707	0.763288	-	-	-	3.58429	0.2323	4.14121	0.98369	0.448573	0.587926	-	-	-	-	-	0.946979	-	-	-	-	-	-	-
U4	SD	4	D3		2.41206	0.410696	0.122649	-	0.0919123	-	-	-	0.0168381	-	0.491404	0.173057	0.0144706	-	-	0.0244606	-	0.0191046	-	0.112153	0.00304084	0.491401	-	-	-	2.25089	0.00745423	2.51519	0.938638	0.0296388	0.353901	-	-	-	-	-	2.3976	-	-	-	-	-	-	-
U4	SD	5	POE1		1.88853	0.495753	0.364287	0.815417	0.288474	0.627334	-	-	-	-	0.0541552	0.0813701	0.0256543	-	-	0.0349082	-	0.0286406	-	0.112514	-	0.293443	-	-	-	2.63571	0.275782	4.97944	0.984087	0.424581	0.516028	-	0.0418369	-	-	-	1.03367	-	-	-	-	-	-	-
U5	SD	1	D1		10.5881	9.13879	5.79176	-	0.0451133	0.0398523	-	0.0112792	0.700614	0.0118043	0.023806	0.0385617	0.00483288	-	-	0.124647	-	0.180841	-	1.02231	-	2.09066	2.17171	0.484143	-	1.33382	0.231483	5.28578	0.932673	3.5457	3.94282	1.06159	0.333914	-	-	-	-	-	-	-	-	-	-	-
U5	SD	2	D2		7.17932	6.61924	4.40921	-	0.0210248	0.191038	-	-	0.449674	0.025382	0.0307045	0.0381909	-	-	-	0.133949	-	0.268375	-	1.31051	-	1.67989	1.85808	0.105825	-	1.33763	0.270094	5.08294	0.68112	3.94859	3.8366	1.2008	0.0982066	-	-	-	-	-	-	-	-	-	-	-
U5	SD	3	D4		15.5617	10.0417	5.81357	-	0.0303813	0.143381	-	-	0.466557	-	0.049373	0.0173521	0.00199828	-	-	0.101469	-	0.0889251	-	0.280551	-	2.41286	2.37176	0.238179	-	1.35361	0.264561	9.30048	1.40142	5.39086	5.15225	1.60622	0.755038	-	0.324251	-	-	-	-	-	-	-	-	-
U5	SD	4	D3		12.9302	11.4591	6.78603	-	0.0480585	0.449672	-	-	0.383222	-	0.0284167	0.0274983	-	-	-	0.13742	-	0.279287	-	1.56612	-	1.39968	1.74414	0.0896648	-	1.456	0.246161	3.00928	0.773578	3.32069	3.48095	1.12346	0.0807344	-	-	-	-	-	-	-	-	-	-	-
U5	SD	5	POE1		8.79109	8.52949	5.45021	-	0.0596089	0.59148	-	-	0.41836	-	0.00565382	0.0450594	0.0498274	-	-	0.172864	-	0.375102	-	1.45232	-	1.51787	1.32359	0.272564	-	1.20525	0.216477	3.87003	0.509484	2.79281	2.83962	1.06814	0.0973955	-	-	-	-	-	-	-	-	-	-	-
U6	SD	1	D4		25.2326	1.97581	0.231671	-	0.135559	0.226557	-	-	-	0.110917	0.128574	0.0203652	0.0442244	0.00270211	-	0.0890823	-	-	-	0.352652	0.727811	1.34894	0.307187	0.0984001	-	0.733606	0.165535	6.11553	0.370447	1.17903	1.49326	0.668471	0.110315	-	0.0156606	-	NA	NA	NA	NA	NA	NA	NA	NA
U6	SD	2	D2		10.883	1.80912	0.338347	-	0.0289152	1.16623	-	-	-	-	0.209251	0.930496	0.66641	0.0294105	-	0.246069	-	0.0517518	-	0.281845	0.425831	0.118363	-	0.0286897	-	1.15317	0.167899	5.25871	0.390712	3.7877	1.86768	0.0377649	0.0701137	-	-	-	NA	NA	NA	NA	NA	NA	NA	NA
U6	SD	3	D1		9.84499	1.89748	0.348002	-	0.0400724	1.42666	-	-	-	-	0.00846784	0.0147337	0.677326	0.0384679	-	0.269687	-	0.0461625	-	0.199435	0.411216	0.209305	-	0.029834	-	0.564602	0.151768	3.88573	0.0671392	3.89936	2.74684	0.210587	0.0225067	-	-	-	NA	NA	NA	NA	NA	NA	NA	NA
U6	SD	4	D3		12.9947	2.19629	0.395488	-	0.0357827	1.36685	-	-	-	-	0.0215951	0.0407648	0.760339	0.0401051	-	0.290341	-	0.0495421	-	0.192589	0.514518	2.40676	-	0.0241786	-	0.429475	0.142493	5.08038	0.257214	4.24323	1.08501	0.080422	0.0326233	-	0.0824067	-	NA	NA	NA	NA	NA	NA	NA	NA
U6	SD	5	POE1		2.94574	1.02042	0.307955	-	0.106285	1.41789	-	-	-	-	0.0406784	0.0301273	0.374584	-	-	0.141119	-	0.046354	-	0.163371	0.125886	0.105409	-	-	-	0.543551	0.082871	5.60292	0.0254624	1.98239	1.03446	0.186407	0.0760135	-	0.0320845	-	NA	NA	NA	NA	NA	NA	NA	NA
U7	SD	1	D3		7.23804	0.217805	-	-	0.0432056	-	-	-	-	-	0.0381132	0.103445	0.133291	-	-	0.176205	-	-	-	0.028349	0.0244292	0.367129	-	0.135788	-	0.515886	-	6.63667	2.35583	2.37326	0.287876	-	0.0752101	-	-	-	-	-	-	-	-	-	-	-
U7	SD	2	D2		7.15421	0.233063	-	-	0.010795	-	-	-	-	-	0.0421237	0.107037	0.0856827	-	-	0.149852	-	-	-	0.00886833	0.013129	0.608718	-	0.0744828	-	1.51323	-	3.96075	2.31205	3.14523	0.305837	0.0457199	0.109992	-	-	-	-	-	-	-	-	-	-	-
U7	SD	3	D1		6.35932	0.304875	-	-	0.0237809	-	-	-	-	-	0.0335852	0.101403	0.164541	-	-	0.183831	-	-	-	0.604645	0.0124197	0.491832	-	0.0785454	-	0.905335	-	3.69993	2.04017	2.82796	0.280501	-	0.161854	-	0.492028	-	-	-	-	-	-	-	-	-
U7	SD	4	D4		7.35064	0.248166	-	-	0.161332	-	-	-	-	-	0.0288247	0.0957651	0.149567	-	-	0.17317	-	-	-	0.0125525	0.0149036	0.819571	-	0.0741639	-	2.90665	-	6.45536	2.25048	3.89276	0.26945	-	0.20842	-	0.399161	0.0289783	-	-	-	-	-	-	-	-
U7	SD	5	POE1		5.84748	0.0649278	-	-	0.0770762	-	-	-	-	-	0.00834611	0.0888121	0.368568	-	-	0.0877627	-	-	-	0.0183209	0.000636848	0.307889	-	0.051445	-	1.58988	-	6.80716	2.3996	0.741263	0.318948	-	0.230891	-	-	-	-	-	-	-	-	-	-	-
U8	SD	1	POE1		1.31638	1.90405	2.36145	2.10051	0.111583	2.70692	-	-	-	0.0311241	-	-	0.118434	-	-	0.0640353	-	0.13445	-	0.756058	-	1.29384	-	-	-	0.47751	0.136348	1.73914	1.24147	0.237697	1.19848	-	0.141611	-	-	-	NA	NA	NA	NA	NA	NA	NA	NA
U8	SD	2	D1		3.75348	3.78845	3.85795	1.12065	0.114474	2.45569	-	0.0119392	-	-	0.166177	-	0.281741	-	-	0.164375	-	0.194355	-	0.924726	-	0.230827	-	-	0.251698	0.176983	0.192408	3.09419	2.1161	0.998418	1.91098	-	0.060672	-	-	-	NA	NA	NA	NA	NA	NA	NA	NA
U8	SD	3	D2		6.34394	2.38026	6.62736	6.89546	0.14681	0.478994	-	0.00948739	0.0667304	-	-	-	0.216619	-	-	0.161508	-	0.112493	-	0.453199	-	0.398761	0.158224	0.022831	0.669193	0.373276	0.154589	5.02217	2.57804	2.18425	1.93346	0.442374	0.119634	-	0.2214	-	NA	NA	NA	NA	NA	NA	NA	NA
U8	SD	4	D3		8.94529	4.14539	7.57943	1.63713	0.192503	0.548703	-	0.0132783	0.0142263	-	0.527081	-	0.203382	0.0402286	-	0.271796	-	0.146153	-	0.070753	-	1.15885	0.564769	0.0347128	0.419996	0.713657	0.253516	4.38424	2.77926	2.12994	1.12853	0.631212	0.249208	-	-	-	NA	NA	NA	NA	NA	NA	NA	NA
U8	SD	5	POE2		0.170541	0.77168	1.42598	1.66118	0.142942	1.1916	-	-	-	-	-	0.02401	0.00898702	-	-	0.0243572	-	0.0533382	-	1.93462	-	0.0981306	-	-	-	0.476513	0.0261792	0.259171	0.408883	-	0.441568	-	0.0199282	-	-	-	NA	NA	NA	NA	NA	NA	NA	NA
U8	SD	6	D4		1.95241	3.28589	4.85545	4.45902	0.412898	0.180276	-	0.0311637	0.0709295	-	0.0729205	0.00532754	0.00406152	-	-	0.0309236	-	0.0571086	-	4.28799	-	0.3098	0.508248	-	1.84351	0.037929	0.30637	1.14992	2.67468	0.271609	1.62209	-	0.0756996	0.915229	-	-	NA	NA	NA	NA	NA	NA	NA	NA
U9	SD	1	D1		85.3915	23.916	5.80816	-	0.299593	1.22295	-	0.0516036	0.241826	0.393002	0.300365	0.0925548	0.0541575	0.0258509	-	0.324521	-	0.124049	-	0.476392	0.0907	7.93645	4.14861	0.712855	-	1.6789	0.295216	24.9388	1.64573	15.3264	8.41762	4.26689	0.563916	-	0.305844	-	-	-	-	-	-	-	-	-
U9	SD	2	POE1		54.6535	18.8219	4.89635	-	0.31673	0.606169	-	0.0474497	0.121016	0.307237	0.0751057	0.121302	0.1677	-	-	1.34866	-	0.434512	-	1.02669	-	5.27228	3.03536	0.360275	-	1.68005	0.148596	18.9863	1.5238	12.9818	7.16347	3.6138	0.533345	-	-	0.52957	-	-	-	-	-	-	-	-
[truncated: 3 more columns]

## Sheet: Data_Cytotoxicity
Utilitiy	SampleRound	Sample	SampleSite	SampleCode	TCM	BDCM	DBCM	TBM	DCIM	BCIM	DBIM	CDIM	BDIM	TIM	CP	1,1-DCP	1,1,1-TCP	CAN	TCAN	DCAN	BAN	BCAN	IAN	DBAN	TCNM	DCAM	BCAM	TCAM	DBAM	MCAA	MBAA	DCAA	DBAA	TCAA	BCAA	BDCAA	CDBAA	TBAA	IAA	CIAA		Code	Description	Notes
U2	Round1	1	D1	U2-Round1-D1	3.95278	2.32506	1.62782	NA	0.429229	4.53913	NA	NA	NA	NA	0.395924	1.40239	0.0204893	NA	NA	93.2575	NA	204.21	NA	1889.18	NA	NA	NA	0.172333	NA	24.6163	327.892	9.8432	5.46045	14.9708	23.2201	14.5665	23.7122	NA	NA	16.8031		NA	Not available	Concentrations were <MQL, <MDL, or ND so no toxicity value could be calculated
U2	Round1	2	D2	U2-Round1-D2	3.26771	1.99338	1.46021	NA	0.485064	4.23503	NA	NA	NA	NA	0.398362	2.40784	0.016269	NA	NA	81.7413	NA	187.942	NA	1999.58	NA	NA	NA	NA	NA	23.1425	400.688	12.7593	6.19534	18.2891	27.496	15.8042	12.9941	NA	NA	41.7452		NS	No sample	Sample arrived broken, thus could not be analyzed.
U2	Round1	3	D3	U2-Round1-D3	3.09115	1.85089	1.38179	NA	0.573822	3.77966	NA	NA	NA	NA	0.672142	2.45157	0.0133606	NA	NA	69.3475	NA	161.46	NA	1441.18	NA	NA	NA	NA	NA	13.9359	432.581	14.2131	6.87212	19.968	31.735	24.4157	14.7128	NA	963.129	48.2545
U2	Round1	4	D4	U2-Round1-D4	3.286	2.03873	1.42145	NA	0.57546	3.68394	NA	NA	0.135388	NA	0.495355	2.12541	0.0148421	NA	NA	75.7586	NA	161.412	NA	1363.81	NA	NA	NA	NA	NA	17.0763	267.933	7.63203	5.24952	12.8182	20.542	12.7412	14.3747	NA	771.092	33.843
U2	Round1	5	POE1	U2-Round1-POE1	2.99972	1.86557	1.30564	NA	0.618627	3.64436	NA	NA	0.116202	NA	0.59413	1.45854	0.012994	NA	NA	66.9303	NA	147.94	NA	1675.91	NA	NA	NA	NA	NA	15.5061	256.422	5.96235	4.33722	9.83103	16.1753	11.2063	14.7945	NA	749.233	7.65826
U3	Round1	1	D3	U3-Round1-D3	NS	NS	NS	NS	NS	NS	NS	NS	NS	NS	NS	NS	NS	NS	NS	NS	NS	NS	NS	NS	NS	NS	NS	NS	NS	NS	NS	NS	NS	NS	NS	NS	NS	NS	NS	NS
U3	Round1	2	D2	U3-Round1-D2	3.94912	0.843482	0.403623	NA	0.146335	0.24611	NA	0.0798206	0.132439	1.53291	1.97811	6.26438	0.00234079	15.1995	NA	32.0985	NA	52.7915	104.692	565.92	NA	3.30457	NA	0.189235	NA	85.9675	151.594	17.8541	NA	3.67949	11.7287	NA	8.5058	NA	531.974	NA
U3	Round1	3	D1	U3-Round1-D1	3.8813	0.852858	0.401019	NA	0.227241	0.695386	NA	NA	NA	NA	1.76445	6.27983	0.00789741	7.10974	NA	36.5943	NA	42.8095	NA	799.716	NA	NA	NA	NA	NA	127.163	NA	17.7622	NA	3.12309	12.0874	NA	10.1547	NA	311.838	NA
U3	Round1	4	D4	U3-Round1-D4	NS	NS	NS	NS	NS	NS	NS	NS	NS	NS	NS	NS	NS	NS	NS	NS	NS	NS	NS	NS	NS	NS	NS	NS	NS	NS	NS	NS	NS	NS	NS	NS	NS	NS	NS	NS
U3	Round1	5	POE1	U3-Round1-POE1	2.86889	0.785169	0.338829	NA	0.850672	1.7455	NA	NA	NA	NA	1.34325	4.30868	0.0167195	NA	NA	31.0009	NA	36.9483	NA	184.09	NA	NA	NA	NA	NA	71.268	NA	9.71824	NA	2.99455	9.49851	NA	8.98908	NA	NA	NA
U4	Round1	1	D1	U4-Round1-D1	1.23817	0.286221	0.299115	NA	0.39609	1.53751	NA	0.0677819	0.514524	3.41158	4.18793	4.3894	0.00235039	24.079	NA	20.7051	NA	65.8951	1627.46	511.607	NA	5.07822	126.703	0.193499	NA	125.202	NA	7.94218	2.97874	1.01837	7.34516	NA	NA	NA	NA	6.29699
U4	Round1	2	D2	U4-Round1-D2	0.881715	0.271302	0.270423	NA	0.388417	1.52015	NA	NA	NA	1.4187	1.62664	3.88061	0.00229197	7.48911	NA	14.1218	NA	50.687	883.302	460.092	NA	1.06851	NA	NA	NA	20.5177	323.309	10.9651	5.39437	0.634782	14.8733	NA	NA	24.6254	NA	10.8695
U4	Round1	3	D4	U4-Round1-D4	NS	NS	NS	NS	NS	NS	NS	NS	NS	NS	NS	NS	NS	NS	NS	NS	NS	NS	NS	NS	NS	NS	NS	NS	NS	174.564	184.663	18.7505	3.82053	0.756424	11.8575	NA	NA	27.6812	NA	6.31403
U4	Round1	4	D3	U4-Round1-D3	1.00931	0.294505	0.350235	NA	0.122126	NA	NA	NA	0.153927	5.68545	3.44858	4.19724	0.00115217	17.2065	NA	18.0928	NA	55.6974	2249.29	533.646	NA	3.2371	124.514	NA	NA	27.1455	254.368	9.97217	5.03589	0.734564	14.3846	NA	NA	26.2924	NA	11.7941
U4	Round1	5	POE1	U4-Round1-POE1	0.818881	0.263233	0.0393017	NA	0.758787	2.10923	NA	NA	NA	NA	1.34165	3.54596	0.00263164	NA	NA	12.5644	NA	46.427	731.104	434.696	NA	1.22225	NA	NA	NA	10.1954	186.859	7.26926	3.9073	0.815917	10.742	NA	3.0669	NA	NA	6.43239
U5	Round1	1	D1	U5-Round1-D1	14.3493	4.79705	2.97414	NA	0.308214	0.800716	NA	0.0745096	2.16483	1.99484	NA	1.38174	0.00140223	NA	NA	81.7765	NA	360.267	NA	2543.05	0.71935	15.7463	NA	2.57945	NA	30.7007	333.901	19.3339	7.14708	11.3398	29.0151	4.20625	8.41701	NA	NA	NA
U5	Round1	2	D2	U5-Round1-D2	15.4365	5.2034	3.49531	NA	NA	0.556676	0.58145	NA	1.49081	NA	NA	1.31959	NA	NA	NA	98.6539	NA	429.277	NA	3052.64	NA	12.8992	NA	0.929315	NA	NS	NS	NS	NS	NS	NS	NS	NS	NS	NS	NS
U5	Round1	3	D4	U5-Round1-D4	18.5924	5.38265	3.09968	NA	0.313363	0.770438	NA	NA	1.87114	NA	NA	0.982782	0.000955613	NA	NA	51.8554	NA	229.861	NA	1960.84	NA	18.4217	NA	1.75607	NA	41.1349	216.686	19.9746	6.3327	12.4863	27.4682	4.32573	7.22503	NA	373.806	NA
U5	Round1	4	D3	U5-Round1-D3	14.6703	4.8851	3.26977	NA	0.249038	0.231026	0.605657	NA	1.27235	NA	NA	0.928293	NA	NA	NA	103.682	NA	290.174	NA	3486.2	NA	10.9809	NA	0.832553	NA	50.6425	254.983	17.3902	7.10021	9.74591	27.4093	4.41966	7.78086	NA	NA	2.85772
U5	Round1	5	POE1	U5-Round1-POE1	20.1023	6.4319	4.12905	NA	0.317916	NA	0.53818	NA	1.39793	NA	NA	1.20452	NA	NA	NA	134.83	NA	634.748	NA	4039.44	NA	10.0258	NA	1.55367	NA	38.8394	328.926	17.9142	7.77057	10.9029	30.2053	4.79717	8.86572	NA	736.042	NA
U6	Round1	1	D4	U6-Round1-D4	23.6527	2.93636	1.02856	NA	0.178372	0.745176	NA	0.105043	NA	9.04472	0.551788	0.850806	0.00333653	12.8352	NA	39.6773	NA	113.382	NA	1253.63	6.35549	8.32485	107.342	0.456996	148.282	21.1657	187.116	19.2956	NA	38.3201	21.4757	9.04077	5.1993	33.0192	400.885	9.70193
U6	Round1	2	D2	U6-Round1-D2	4.48593	0.955489	0.45108	NA	0.187875	3.77076	NA	NA	NA	NA	1.44473	15.5243	0.044125	12.8771	NA	76.5655	NA	132.486	122.529	1291.72	1.47142	1.75884	NA	0.197563	NA	14.5056	166.824	7.74199	NA	9.17964	11.5394	6.8439	5.06218	NA	NA	8.62471
U6	Round1	3	D1	U6-Round1-D1	2.58216	0.669061	0.370446	NA	0.22027	3.42706	NA	NA	NA	NA	0.316761	0.943925	0.0305136	7.44936	NA	52.6942	NA	113.052	NA	1022.82	0.800419	NA	NA	NA	NA	23.132	NA	11.5518	NA	8.38423	9.23975	6.54076	6.75421	34.549	342.925	15.1373
U6	Round1	4	D3	U6-Round1-D3	2.9494	0.710354	0.371657	NA	0.196504	3.57147	NA	NA	NA	NA	0.443947	1.53398	0.033801	8.36174	NA	56.1161	NA	109.789	NA	989.962	0.865527	19.0781	NA	NA	NA	24.2447	146.099	11.1922	NA	10.0648	11.3754	6.10962	4.48981	27.6098	828.449	9.49583
U6	Round1	5	POE1	U6-Round1-POE1	1.1468	0.329313	0.224803	NA	0.487192	2.36401	NA	NA	NA	NA	0.475442	1.46256	0.0142462	NA	NA	28.2366	NA	68.0543	NA	801.409	NA	NA	NA	NA	NA	10.1017	NA	3.29726	NA	3.29208	6.48514	NA	3.59542	NA	464.626	7.65229
U7	Round1	1	D3	U7-Round1-D3	13.9016	0.357198	NA	NA	NA	NA	NA	NA	NA	NA	0.42112	1.84062	0.00673628	NA	NA	48.6088	NA	NA	NA	47.9675	NA	NA	NA	0.451409	NA	51.188	NA	26.6844	NA	41.7447	3.48894	NA	5.94053	NA	461.056	NA
U7	Round1	2	D2	U7-Round1-D2	14.2857	0.348302	NA	NA	NA	NA	NA	NA	NA	NA	0.543662	1.97443	0.00627567	NA	NA	50.0622	NA	NA	NA	NA	0.660652	NA	NA	0.468918	NA	23.9802	171.492	24.9163	NA	39.4152	3.20676	NA	6.83669	NA	NA	NA
U7	Round1	3	D1	U7-Round1-D1	13.9691	0.368138	NA	NA	NA	NA	NA	NA	NA	NA	0.441294	1.85255	0.0100353	NA	NA	51.4018	NA	NA	NA	NA	NA	NA	NA	0.452427	NA	40.8291	191.799	22.4347	1.72318	37.9109	3.21898	NA	7.76805	NA	400.897	NA
U7	Round1	4	D4	U7-Round1-D4	13.1252	0.357689	NA	NA	0.505104	NA	NA	NA	NA	NA	0.518566	1.83981	0.00934016	NA	NA	51.3185	NA	NA	NA	NA	0.652728	NA	NA	0.435009	NA	100.537	NA	31.7461	1.66189	49.89	4.41017	NA	9.62928	NA	2648.12	3.6066
U7	Round1	5	POE1	U7-Round1-POE1	NA	NA	NA	NA	0.301734	NA	NA	NA	NA	NA	NA	NA	NA	NA	NA	NA	NA	NA	NA	NA	NA	NA	NA	NA	NA	27.3939	NA	NA	NA	NA	NA	NA	10.288	NA	515.394	3.17157
U8	Round1	1	POE1	U8-Round1-POE1	1.77559	1.24241	1.20531	NA	0.1423	4.23909	NA	NA	NA	1.31179	0.494762	1.02502	0.00794104	NA	NA	23.4347	NA	106.98	NA	1469.42	NA	NA	NA	NA	NA	11.7109	157.064	4.46199	7.13887	2.69362	17.0218	NA	9.47074	NA	NA	NA
U8	Round1	2	D1	U8-Round1-D1	5.98813	2.92662	2.2321	NA	0.383023	4.64607	NA	NA	NA	NA	0.974793	0.481431	0.0148304	13.0234	NA	62.7802	NA	228.022	103.805	2734.05	NA	NA	NA	NA	NA	11.8034	146.317	7.60205	7.46059	5.9792	21.2802	NA	9.23987	NA	NA	NA
U8	Round1	3	D2	U8-Round1-D2	10.7246	4.08243	3.34218	NA	0.494408	2.63312	NA	NA	NA	NA	1.59806	1.17957	0.011413	11.345	NA	60.6581	NA	207.976	NA	2600.24	NA	NA	177.837	0.213891	NA	17.6429	NA	13.2269	14.087	12.152	33.8523	6.65386	12.7178	NA	985.592	NA
U8	Round1	4	D3	U8-Round1-D3	13.4873	4.74299	3.10932	NA	0.743626	2.48278	NA	NA	NA	NA	2.22999	1.38252	0.0113183	17.8612	NA	85.3331	NA	266.786	148.332	2621.52	NA	NA	130.546	0.278236	NA	35.7444	167.051	12.1735	7.69582	11.606	26.3759	4.9935	10.3549	NA	NA	NA
U8	Round1	5	POE2	U8-Round1-POE2	0.636126	0.549293	2.95991	NA	0.687081	1.34659	NA	NA	NA	NA	0.544931	0.793607	0.000839954	NA	NA	4.49137	NA	128.816	NA	13406.3	NA	NA	NA	NA	NA	7.11552	304.477	1.07688	22.7281	0.539591	8.42531	NA	5.12352	NA	NA	NA
U8	Round1	6	D4	U8-Round1-D4	0.962369	1.62808	9.17289	16.6857	1.26098	0.917853	NA	0.0535123	NA	NA	0.786023	0.973231	0.000835695	NA	NA	NA	NA	114.222	NA	18404.9	NA	NA	219.716	NA	486.884	26.4323	442.271	2.75158	46.8859	0.946348	17.2422	NA	12.3023	33.0314	319.302	NA
U9	Round1	1	D1	U9-Round1-D1	15.0485	1.7033	0.398572	NA	0.138713	NA	NA	NA	NA	NA	2.50914	1.96009	0.000653315	17.5532	NA	25.6126	NA	62.1386	1194.83	224.342	NA	20.2055	254.555	NA	NA	17.7387	NA	26.6316	2.2485	6.47716	20.5283	NA	NA	25.8218	NA	5.6512
U9	Round1	2	POE1	U9-Round1-POE1	NS	NS	NS	NS	NS	NS	NS	NS	NS	NS	NS	NS	NS	NS	NS	NS	NS	NS	NS	NS	NS	NS	NS	NS	NS	11.1229	NA	20.7254	2.39024	6.63487	17.2545	NA	NA	NA	NA	5.05438
U2	Round2	1	D1	U2-Round2-D1	24.201	9.6931	5.49832	8.71216	0.359992	14.7873	NA	NA	NA	9.23207	0.691033	1.1702	0.0731119	58.796	NA	454.942	902.771	663.623	125.817	2178.07	NA	9.56134	180.832	1.31867	165.934	20.1184	539.062	17.8276	7.01027	38.2218	43.34	27.2947	8.75987	NA	NA	NA
U2	Round2	2	D2	U2-Round2-D2	17.3569	7.22648	3.88618	8.11572	0.270169	11.6447	NA	NA	NA	48.7843	0.902465	1.70164	0.0506915	52.685	NA	342.208	888.533	509.077	81.8145	1697.49	NA	8.38242	129.615	0.983527	123.762	25.734	547.888	16.9735	6.21789	36.6753	42.0372	31.2342	10.4087	NA	NA	NA
U2	Round2	3	D3	U2-Round2-D3	14.889	6.64676	3.67939	7.52162	0.296458	10.7652	NA	NA	NA	6.95936	0.874917	1.56182	0.0449735	36.2941	NA	292.746	886.672	433.854	NA	1877.65	NA	6.52474	118.056	0.784331	98.6961	17.0136	520.674	14.4725	5.24765	27.8797	38.0301	21.2455	6.64687	NA	NA	NA
U2	Round2	4	D4	U2-Round2-D4	8.16111	3.37868	1.83237	16.8005	0.153179	7.00059	NA	NA	NA	4.08366	0.394114	0.608074	0.0237086	35.2215	NA	149.29	NA	235.844	NA	956.131	NA	6.01788	103.02	0.412672	NA	19.0285	499.082	15.1008	5.11733	30.2288	38.2805	17.9763	4.67957	NA	NA	NA
U2	Round2	5	POE1	U2-Round2-POE1	16.4202	5.88782	3.33446	10.174	0.369345	10.337	NA	NA	NA	5.40152	1.48486	2.44404	0.0362066	33.6863	NA	229.28	988.657	160.86	NA	995.986	NA	6.82332	125.455	0.526295	NA	13.4797	358.096	11.1808	3.15874	19.5535	30.1439	NA	NA	NA	NA	NA
U3	Round2	1	D3	U3-Round2-D3	14.1967	2.75709	0.934882	14.6523	NA	NA	NA	NA	NA	NA	3.24066	4.72486	NA	8.61889	NA	18.8172	1201.77	26.3661	NA	79.5767	NA	20.4324	113.304	NA	NA	131.697	183.351	30.5624	NA	8.47053	15.6049	NA	NA	NA	320.259	NA
U3	Round2	2	D2	U3-Round2-D2	13.4587	2.5581	0.86798	15.1343	0.108148	NA	NA	NA	NA	NA	2.92854	3.12679	NA	8.93056	NA	13.2729	1344.57	NA	NA	60.946	NA	26.3259	104.045	NA	NA	89.6011	190.463	31.4553	NA	8.86407	15.5292	6.09766	NA	NA	NA	NA
U3	Round2	3	D1	U3-Round2-D1	15.3333	3.03165	1.01252	18.6617	0.115262	NA	NA	NA	NA	NA	3.66735	8.42798	0.000707214	8.8162	NA	42.7761	1502.77	47.4419	NA	106.789	1.05248	16.7857	133.176	0.213559	NA	NS	NS	NS	NS	NS	NS	NS	NS	NS	NS	NS
U3	Round2	4	D4	U3-Round2-D4	12.6307	2.27386	0.765223	13.9851	0.0856985	NA	NA	NA	NA	NA	2.40484	2.18975	NA	8.28613	NA	9.84293	NA	NA	NA	NA	NA	21.6817	NA	NA	NA	132.968	171.146	38.0893	NA	9.05445	16.9562	4.96222	NA	NA	NA	NA
U3	Round2	5	POE1	U3-Round2-POE1	12.033	2.45547	0.826233	6.20932	0.318536	0.372688	NA	NA	NA	NA	2.70165	9.20184	0.00973986	9.44306	NA	84.5963	1162.62	72.6055	NA	132.54	1.57375	4.61735	NA	0.200297	NA	141.991	495.534	34.8094	NA	11.8641	22.8256	4.7955	3.6181	NA	1247.87	7.56257
U4	Round2	1	D1	U4-Round2-D1	2.75794	0.78457	0.858749	NA	1.58479	0.704271	NA	NA	0.16046	1.98635	5.19956	5.64878	0.00105805	NA	NA	47.8672	NA	127.324	NA	1182.2	1.44339	1.62418	107.472	NA	NA	106.085	258.428	15.5685	1.85462	NA	12.4765	NA	NA	NA	1981.55	NA
U4	Round2	2	D2	U4-Round2-D2	2.68494	0.714068	0.797469	NA	0.148102	0.4131	NA	NA	0.102508	NA	1.19571	3.05169	0.000614151	NA	NA	19.2923	NA	572.468	NA	534.649	NA	1.03448	NA	NA	NA	122.354	246.226	13.754	1.66193	NA	11.4037	NA	NA	NA	666.778	NA
U4	Round2	3	D4	U4-Round2-D4	2.25486	0.552063	0.641023	NA	1.09442	0.553028	NA	NA	0.122351	NA	2.4733	5.85884	NA	NA	NA	26.9418	NA	49.9761	NA	619.505	1.20785	2.37414	NA	NA	NA	110.843	248.052	14.6426	2.07755	NA	13.392	NA	NA	NA	534.985	NA
U4	Round2	4	D3	U4-Round2-D3	2.24533	0.541118	0.598613	NA	0.285242	1.24069	NA	NA	0.0973881	NA	2.56708	2.32271	NA	NA	NA	15.1301	NA	35.012	NA	407.011	0.743018	1.7235	NA	NA	NA	83.8505	243.363	13.9959	1.79274	NA	14.0499	NA	NA	NA	577.054	NA
U4	Round2	5	POE1	U4-Round2-POE1	2.85733	0.771786	0.829891	NA	0.276308	1.31078	NA	NA	NA	NA	1.31668	3.43795	0.00164883	NA	NA	24.4132	NA	70.3298	NA	546.49	0.661736	1.15877	NA	NA	NA	85.6685	184.434	16.2624	1.63174	NA	12.7066	NA	NA	NA	NA	NA
U5	Round2	1	D1	U5-Round2-D1	26.0217	12.7006	12.7137	NA	0.326433	0.709486	NA	0.0526136	0.123684	2.63725	0.382793	0.641555	0.00121149	8.44501	NA	43.1246	NA	335.932	NA	5108.37	NA	0.870656	1356	0.522852	520.691	41.8311	568.184	23.3712	23.6922	28.0837	88.6076	20.6723	18.686	26.4193	NA	NA
U5	Round2	2	D2	U5-Round2-D2	19.8475	10.144	10.3636	NA	0.286194	0.993999	NA	NA	0.180747	2.07914	0.408973	0.660548	0.00223741	8.95852	NA	69.4805	NA	519.663	NA	6197.4	NA	0.81378	1165.22	0.479778	475.368	31.0566	543.616	21.5617	19.8345	27.4343	79.506	21.793	8.23887	27.147	575.984	NA
U5	Round2	3	D4	U5-Round2-D4	39.1565	14.9009	13.4547	NA	0.253938	0.488998	NA	NA	0.180058	2.64074	0.355982	0.662708	0.00103448	9.59542	NA	34.0688	NA	151.122	NA	2555.49	NA	1.09161	1569.83	0.735763	601.132	40.1727	623.582	32.8853	30.0033	38.1042	105.544	28.1222	35.69	36.218	1209.75	NA
U5	Round2	4	D3	U5-Round2-D3	28.7831	14.7221	14.2167	NA	0.298313	1.26041	NA	0.0430672	0.155885	2.22454	0.354855	0.632652	0.00196647	8.68194	NA	79.4562	NA	590.347	NA	7216	NA	1.09096	1088.27	0.451665	408.09	28.9884	569.643	20.7458	21.1475	26.9793	81.8972	21.6514	7.70754	30.3562	667.99	NA
U5	Round2	5	POE1	U5-Round2-POE1	24.8097	13.1212	12.7803	NA	0.342439	2.06108	NA	0.0450074	0.179094	2.07259	NA	0.494876	0.00313102	8.67784	NA	99.8716	NA	699.791	NA	7000.87	NA	1.28789	866.007	0.395848	293.82	22.4178	522.757	18.0627	16.6685	23.9595	70.9857	21.0147	6.5929	36.5135	NA	NA
U6	Round2	1	D4	U6-Round2-D4	57.5828	4.78778	1.34318	NA	0.4468	1.04708	NA	NA	0.127271	2.32992	0.960247	0.940277	0.00111732	13.5763	NA	11.1513	NA	NA	NA	233.926	8.77144	NA	315.329	0.882027	NA	16.2437	272.099	25.184	1.18589	NA	24.125	NA	NA	NA	441.259	NA
U6	Round2	2	D2	U6-Round2-D2	11.5777	1.96139	0.863076	NA	0.157669	4.45258	NA	NA	0.134619	1.23947	0.564056	0.942576	0.0436284	20.9429	NA	100.969	NA	138.077	NA	418.396	4.15858	NA	NA	0.357041	NA	15.0434	212.376	10.2084	1.22987	NA	13.847	NA	NA	NA	NA	NA
U6	Round2	3	D1	U6-Round2-D1	7.90647	1.61104	0.776868	NA	0.159729	5.88655	NA	NA	0.144214	1.11844	0.363556	0.81808	0.0536456	19.9888	NA	91.909	NA	138.742	NA	393.717	2.93659	NA	NA	0.232962	NA	23.8799	168.001	9.46677	NA	NA	13.0335	NA	NA	NA	NA	NA
U6	Round2	4	D3	U6-Round2-D3	8.87517	1.78504	0.846014	NA	0.158659	5.75784	NA	NA	NA	1.15974	0.360148	0.8572	0.057703	20.8812	NA	98.27	NA	147.378	NA	394.464	3.2463	NA	NA	0.230374	NA	18.3816	176.388	9.80138	NA	NA	13.6786	NA	NA	NA	677.024	NA
U6	Round2	5	POE1	U6-Round2-POE1	5.52305	1.43136	0.841337	NA	0.249244	1.31151	NA	NA	NA	NA	NA	0.948045	0.039678	16.3912	NA	63.0075	NA	123.508	NA	382.173	1.71319	NA	NA	NA	NA	24.2952	190.088	6.89871	NA	NA	11.6786	NA	NA	NA	467.927	NA
U7	Round2	1	D3	U7-Round2-D3	24.7635	0.550018	NA	NA	0.1296	0.241536	NA	NA	NA	NA	0.531439	3.28659	0.00818457	NA	NA	117.083	NA	NA	NA	146.502	0.867675	6.53916	NA	1.23398	NA	40.1073	NA	20.5245	35.2696	NA	2.74657	NA	NA	NA	NA	NA
U7	Round2	2	D2	U7-Round2-D2	22.6263	0.5331	NA	NA	0.1337	NA	NA	NA	NA	NA	0.593898	3.33574	0.00417386	NA	NA	103.95	NA	NA	NA	119.793	0.73713	7.38186	NA	0.777909	NA	38.8256	NA	21.4811	34.7411	NA	2.85713	NA	NA	NA	NA	NA
U7	Round2	3	D1	U7-Round2-D1	22.6681	0.530753	NA	NA	0.139492	NA	NA	NA	NA	NA	0.581845	3.44757	0.00799153	NA	NA	122.301	NA	NA	NA	1599.39	0.808831	6.93692	NA	0.837406	NA	40.3847	NA	21.2574	34.6365	NA	2.58014	NA	NA	NA	NA	NA
U7	Round2	4	D4	U7-Round2-D4	23.7339	0.528856	NA	NA	0.171081	NA	NA	NA	NA	NA	0.547393	3.28656	0.00657985	NA	NA	118.565	NA	NA	NA	121.721	0.761052	4.359	NA	0.811592	NA	44.6349	NA	19.6581	37.8362	NA	2.34317	NA	NA	NA	NA	NA
U7	Round2	5	POE1	U7-Round2-POE1	21.2516	0.507355	NA	NA	0.161967	NA	NA	NA	NA	NA	0.44733	2.98526	0.0245794	NA	NA	120.417	NA	NA	NA	133.354	1.01535	4.51134	NA	0.63605	NA	39.2926	NA	17.6227	35.7834	NA	2.6439	NA	NA	NA	NA	NA
U8	Round2	1	POE1	U8-Round2-POE1	2.82208	3.06467	6.21946	7.98657	0.400562	4.36709	NA	NA	0.119818	3.00562	NA	NA	0.00246977	NA	NA	24.5589	1352.82	257.797	NA	4610.61	NA	10.3772	NA	NA	136.245	20.5332	385.033	3.66047	29.2543	1.83632	29.9754	4.79854	7.76892	NA	422.986	NA
U8	Round2	2	D1	U8-Round2-D1	6.97491	5.9851	10.4452	14.6841	0.414897	1.46036	NA	0.0674679	0.0993638	NA	NA	NA	0.00132029	NA	NA	31.0162	1213.78	345.87	NA	6384.16	NA	3.11388	226.071	NA	281.962	15.0732	421.811	6.43217	40.981	3.29557	45.181	5.56387	7.27864	NA	NA	NA
U8	Round2	3	D2	U8-Round2-D2	14.9469	7.11594	9.54259	11.8119	0.370651	0.87607	NA	0.0631841	NA	NA	NA	NA	0.00135084	NA	NA	21.7334	1214.2	179.361	NA	3496.31	NA	4.25159	285.134	0.310875	329.267	24.5394	430.039	10.9293	45.2407	9.34761	59.7082	11.0483	13.8259	NA	414.804	NA
U8	Round2	4	D3	U8-Round2-D3	17.7576	8.40029	11.2697	14.9622	0.459115	0.94205	NA	0.0863792	0.104509	NA	0.356345	NA	0.000806987	6.82849	NA	18.2724	1215.85	120.41	NA	2461.26	NA	7.97469	513.635	0.425693	461.054	22.5592	324.307	8.26811	26.4547	9.27051	42.4919	12.2097	16.9973	36.9082	NA	NA
U8	Round2	5	POE2	U8-Round2-POE2	NA	1.05954	3.8663	11.0772	0.413205	2.7226	NA	0.0555074	NA	NA	NA	NA	0.000742538	NA	NA	10.5025	1434.31	182.122	NA	7568.14	NA	1.76361	NA	NA	99.2061	15.9194	341.332	1.59138	29.1897	NA	16.4422	NA	NA	NA	NA	NA
U8	Round2	6	D4	U8-Round2-D4	5.02432	5.72559	18.7549	NA	0.534637	0.936378	NA	0.11401	0.219562	NA	0.507857	0.913887	0.00099599	NA	NA	11.7285	1232.87	84.245	NA	6140.27	NA	3.69288	526.782	NA	1736.18	25.7316	825.364	4.80473	86.7259	2.25384	43.6533	4.65058	13.1904	74.6373	NA	NA
U9	Round2	1	D1	U9-Round2-D1	17.3724	1.90884	0.442925	NA	0.718669	0.357406	NA	0.0552803	0.114048	1.14895	0.850965	1.07995	0.00063286	8.04844	NA	30.5306	NA	66.7934	NA	197.264	NA	NA	144.637	NA	NA	48.8899	146.066	22.7868	2.99347	7.16184	21.0468	NA	9.66933	NA	1150.35	NA
U9	Round2	2	POE1	U9-Round2-POE1	15.4959	1.67411	0.383921	NA	0.750667	0.319259	NA	0.0631697	0.122569	1.1318	0.812963	1.56445	0.00108962	NA	NA	97.456	NA	124.445	7070.78	221.626	NA	NA	94.2881	NA	NA	49.9663	NA	19.7567	2.49557	6.74849	17.6275	NA	8.78533	NA	1678.32	NA
U2	Round3	1	D1	U2-Round3-D1	13.576	5.06961	3.3602	8.16562	0.118252	10.5539	NA	NA	NA	NA	0.460082	0.628414	0.0291045	13.7879	NA	222.826	NA	284.235	81.0925	1086.51	NA	3.66256	151.261	0.45401	NA	14.8298	601.101	9.41762	8.31886	18.0352	24.2407	18.9468	11.4557	NA	NA	NA
U2	Round3	2	D2	U2-Round3-D2	11.1268	4.45977	3.14138	11.7664	0.189849	10.5174	NA	NA	NA	NA	0.309783	0.630857	0.0259441	12.7363	NA	217.222	NA	301.186	NA	1161.52	NA	3.33925	110.776	0.380479	NA	16.0451	810.22	12.9409	11.8891	17.6735	35.4726	18.9498	11.1931	NA	NA	NA
U2	Round3	3	D3	U2-Round3-D3	11.1978	4.55814	3.21853	9.97831	0.1829	8.9993	NA	NA	NA	NA	0.349123	0.450906	0.0221651	10.8999	NA	184.128	NA	273.714	NA	1090.08	NA	3.02901	95.6993	0.38049	NA	17.8514	787.052	12.2308	11.3464	16.3124	34.321	17.8835	11.7895	NA	NA	NA
U2	Round3	4	D4	U2-Round3-D4	10.3943	4.28129	2.99191	7.07123	0.201954	9.87909	NA	NA	NA	NA	NA	0.472131	0.021882	10.7539	NA	186.213	NA	243.476	NA	1012.17	NA	2.99624	121.844	0.365081	NA	NA	NA	NA	NA	NA	NA	NA	NA	NA	NA	NA
U2	Round3	5	POE1	U2-Round3-POE1	10.036	4.19866	3.01379	NA	NA	9.29987	NA	NA	NA	NA	0.350224	0.49091	0.0209762	10.5791	NA	178.048	NA	244.106	NA	1087.17	NA	3.02082	122.255	0.405196	NA	26.1433	741.775	18.3733	11.8691	18.7446	35.7332	16.188	8.37148	NA	NA	NA
U3	Round3	1	D3	U3-Round3-D3	6.79619	1.32365	0.478504	8.14011	0.118849	NA	NA	NA	NA	NA	1.3779	1.679	NA	NA	NA	7.4788	NA	NA	NA	NA	NA	10.2543	NA	NA	NA	NS	NS	NS	NS	NS	NS	NS	NS	NS	NS	NS
U3	Round3	2	D2	U3-Round3-D2	10.4455	1.54206	0.548142	10.7974	0.11909	NA	NA	NA	NA	NA	1.49318	1.89183	NA	NA	NA	9.26394	NA	NA	NA	NA	0.864765	12.1531	154.701	NA	NA	NS	NS	NS	NS	NS	NS	NS	NS	NS	NS	NS
U3	Round3	3	D1	U3-Round3-D1	7.24961	1.27959	0.487716	6.1649	0.123512	NA	NA	NA	NA	NA	2.509	6.10777	0.000531545	NA	NA	30.647	NA	27.3598	NA	61.6728	0.716201	4.48368	NA	NA	NA	NS	NS	NS	NS	NS	NS	NS	NS	NS	NS	NS
U3	Round3	4	D4	U3-Round3-D4	8.68059	1.26843	0.451962	NA	0.086977	NA	NA	NA	NA	NA	1.10539	1.56864	NA	NA	NA	6.26819	NA	NA	NA	NA	0.734549	9.04072	97.7219	NA	NA	NS	NS	NS	NS	NS	NS	NS	NS	NS	NS	NS
U3	Round3	5	POE1	U3-Round3-POE1	NS	NS	NS	NS	NS	NS	NS	NS	NS	NS	NS	NS	NS	NS	NS	NS	NS	NS	NS	NS	NS	NS	NS	NS	NS	NS	NS	NS	NS	NS	NS	NS	NS	NS	NS	NS
U4	Round3	1	D1	U4-Round3-D1	4.92737	0.889542	0.601424	8.57524	NA	NA	NA	NA	NA	NA	0.963919	1.6277	NA	NA	NA	14.0933	NA	24.7588	NA	92.7276	NA	3.72382	122.842	NA	NA	156.406	410.377	30.4014	NA	2.03971	19.2043	NA	3.99109	NA	NA	NA
U4	Round3	2	D2	U4-Round3-D2	5.77437	0.999763	0.659087	10.5588	NA	NA	NA	NA	NA	NA	0.937778	1.26631	NA	NA	NA	10.301	NA	21.1856	NA	78.9809	NA	5.14268	147.504	NA	NA	199.412	454.318	29.2403	NA	2.3266	21.9192	NA	3.90159	NA	NA	NA
U4	Round3	3	D4	U4-Round3-D4	4.52988	0.703215	0.461832	8.68319	NA	NA	NA	NA	NA	NA	0.617664	0.59092	NA	NA	NA	4.71782	NA	NA	NA	NA	NA	6.76816	114.931	NA	NA	66.7767	553.072	20.8834	NA	2.68455	21.0272	NA	4.53993	NA	NA	NA
U4	Round3	4	D3	U4-Round3-D3	5.73004	0.80734	0.536932	8.39754	0.087614	NA	NA	NA	0.160474	NA	0.703632	0.884931	0.000581057	NA	NA	8.80352	NA	NA	NA	NA	0.69945	5.68738	NA	NA	NA	NS	NS	NS	NS	NS	NS	NS	NS	NS	NS	NS
U4	Round3	5	POE1	U4-Round3-POE1	4.53792	0.798565	0.530295	8.23891	0.0893349	NA	NA	NA	NA	NA	1.11603	2.75621	NA	NA	NA	24.1154	NA	33.243	NA	105.657	NA	3.69176	NA	NA	NA	76.2015	622.524	17.4225	NA	2.63509	17.6605	NA	4.22788	NA	306.727	NA
U5	Round3	1	D1	U5-Round3-D1	5.35518	2.06764	1.73653	NA	0.345411	NA	NA	NA	NA	NA	0.463577	0.982676	NA	NA	NA	48.0137	NA	142.055	NA	1297.87	NA	NA	314.269	NA	NA	6.76204	176.946	11.2527	10.0568	8.25739	28.1294	6.51663	6.80643	NA	NA	NA
U5	Round3	2	D2	U5-Round3-D2	5.69358	2.15897	1.7364	NA	0.312564	NA	NA	NA	NA	3.46048	0.459963	0.871373	NA	NA	NA	46.7402	NA	134.959	NA	1275.12	NA	NA	273.923	NA	NA	NA	192.408	11.3844	10.2474	8.39292	28.2067	6.39074	6.51486	NA	NA	NA
U5	Round3	3	D4	U5-Round3-D4	6.4918	2.52637	1.98245	NA	0.304168	0.31004	NA	NA	NA	NA	0.417616	0.878862	NA	NA	NA	64.3086	NA	198.173	NA	1604.88	NA	NA	210.03	NA	NA	NA	190.745	8.75024	8.50558	6.75017	22.1553	4.07985	5.75441	NA	NA	NA
U5	Round3	4	D3	U5-Round3-D3	4.241	1.6608	1.42091	NA	0.336551	NA	NA	NA	NA	NA	0.455001	0.826652	NA	NA	NA	50.6253	NA	153.493	NA	1333.23	NA	NA	251.63	NA	NA	41.6881	169.335	13.0775	10.2682	8.38514	28.2004	5.50881	6.16844	NA	NA	NA
U5	Round3	5	POE1	U5-Round3-POE1	7.75432	2.93441	2.24567	NA	0.425726	0.42699	NA	NA	NA	NA	0.385806	0.903366	0.000632545	NA	NA	67.7861	NA	191.443	NA	1696.19	NA	NA	231.098	NA	NA	NA	151.854	9.27389	8.99426	7.47076	23.9018	5.59656	6.30872	NA	NA	NA
U6	Round3	1	D4	U6-Round3-D4	64.2904	4.67455	1.18938	NA	0.0914734	NA	NA	NA	NA	1.12241	NA	0.570536	NA	NA	NA	9.03826	NA	NA	NA	NA	17.0355	11.8163	222.546	1.17463	NA	33.4316	245.169	28.8793	6.39551	40.8086	29.2441	17.4389	8.26056	NA	NA	NA
U6	Round3	2	D2	U6-Round3-D2	16.2463	2.39238	0.990686	NA	0.134011	0.577336	NA	NA	NA	NA	0.368876	0.882631	0.00557368	NA	NA	74.2884	NA	89.4497	NA	286.805	6.31546	2.51683	NA	0.309346	NA	42.3045	190.269	15.3943	6.8	14.0079	17.4715	7.21905	7.00784	NA	NA	NA
U6	Round3	3	D1	U6-Round3-D1	13.3884	2.25373	0.956718	NA	0.116305	1.07093	NA	NA	NA	NA	0.327777	0.690159	0.0136185	6.71755	NA	86.3926	NA	102.939	NA	365.691	6.57224	2.86715	NA	0.258523	NA	16.6746	175.844	11.4493	6.43867	11.7122	15.4542	7.98344	6.12965	NA	NA	NA
U6	Round3	4	D3	U6-Round3-D3	15.4099	2.41006	1.01029	NA	0.0980052	0.780656	NA	NA	NA	NA	0.429965	1.10862	0.00998563	6.62722	NA	82.8978	NA	100.163	NA	352.349	6.63775	2.64882	NA	0.307707	NA	13.451	206.976	13.1937	6.27675	13.4116	16.2174	6.90852	5.39511	NA	528.001	NA
U6	Round3	5	POE1	U6-Round3-POE1	3.39091	0.842431	0.459289	NA	0.211534	4.04187	NA	NA	NA	NA	0.33084	1.11185	0.029439	NA	NA	75.7984	NA	76.2339	NA	210.218	2.4512	2.32343	NA	0.184283	NA	17.628	172.528	17.334	5.28201	13.1091	10.3337	7.85801	5.7048	NA	365.011	NA
U7	Round3	1	D3	U7-Round3-D3	22.9234	0.474152	NA	NA	0.192926	NA	NA	NA	NA	NA	0.545379	2.83963	0.000673476	NA	NA	84.8364	NA	NA	NA	82.211	1.258	3.68483	NA	0.573765	NA	55.9177	NA	37.4659	2.6752	50.9333	4.04036	NA	3.85344	NA	NA	4.4182
U7	Round3	2	D2	U7-Round3-D2	22.6364	0.487589	NA	NA	0.121739	NA	NA	NA	NA	NA	0.427686	2.38901	0.00222554	NA	NA	87.909	NA	NA	NA	97.6615	0.948358	2.84121	NA	0.570832	NA	70.6622	NA	30.9446	2.62997	47.2333	3.49434	4.63836	3.7844	NA	779.362	NA
U7	Round3	3	D1	U7-Round3-D1	23.2669	0.491572	NA	NA	0.132289	NA	NA	NA	NA	NA	0.459804	2.43151	0.000954467	NA	NA	83.8606	NA	NA	NA	90.4685	1.02406	3.00567	NA	0.618646	NA	32.2737	NA	26.8186	2.61477	47.1737	3.56703	NA	3.2766	NA	1669.39	NA
U7	Round3	4	D4	U7-Round3-D4	22.7569	0.479569	NA	NA	0.140228	NA	NA	NA	NA	NA	0.485053	2.3827	0.000893035	NA	NA	81.9657	NA	NA	NA	90.3958	1.04801	2.1242	NA	0.520892	NA	58.4045	NA	27.5032	2.58613	46.5418	3.27597	NA	3.84561	NA	3677.19	4.21828
U7	Round3	5	POE1	U7-Round3-POE1	21.415	0.496666	NA	NA	0.145713	NA	NA	NA	NA	NA	0.476999	2.3357	0.00730228	NA	NA	97.7854	NA	NA	NA	87.633	1.00513	2.39764	NA	0.601152	NA	56.2843	NA	31.8136	2.63274	49.7347	3.80586	NA	3.8808	NA	NA	NA
U8	Round3	1	POE1	U8-Round3-POE1	0.46062	0.94197	4.64137	12.0373	0.226497	3.31413	NA	NA	NA	NA	NA	NA	0.000706027	NA	NA	6.16776	NA	49.3956	NA	3401.36	NA	NA	NA	NA	NA	NA	336.303	0.868487	25.4268	NA	11.864	NA	2.93707	NA	NA	NA
U8	Round3	2	D1	U8-Round3-D1	0.941322	1.82989	8.10321	14.9137	0.164668	1.39913	NA	NA	NA	NA	NA	NA	NA	NA	NA	6.09938	NA	33.3596	NA	4555.35	NA	NA	NA	NA	147.421	NA	475.525	1.47004	42.375	0.889196	19.4833	NA	9.91558	71.5751	NA	20.6081
U8	Round3	3	D2	U8-Round3-D2	3.33166	5.0739	16.9452	24.0461	0.1465	1.14386	NA	NA	0.179217	NA	NA	NA	NA	NA	NA	5.41187	NA	53.9416	NA	2527.57	NA	NA	229.023	NA	622.44	NA	633.617	2.84384	62.5259	1.06781	33.2549	NA	9.07717	56.9507	NA	NA
U8	Round3	4	D3	U8-Round3-D3	2.64787	4.4523	16.5884	12.6489	0.308244	0.946746	NA	0.0606023	0.145956	NA	NA	NA	0.00235052	NA	NA	4.77422	NA	46.9917	NA	2375.56	NA	1.30357	326.731	NA	685.556	NA	625.058	2.55925	59.9344	0.970083	31.5441	NA	5.06715	NA	NA	NA
U8	Round3	5	POE2	U8-Round3-POE2	0.881585	0.938604	4.14304	14.344	0.472815	5.6564	NA	NA	NA	NA	NA	0.526158	0.00121738	NA	NA	13.7936	NA	99.8107	NA	6397.66	NA	0.993585	NA	NA	NA	NA	348.918	0.963613	28.9205	NA	12.3164	NA	5.85833	46.9144	NA	NA
U8	Round3	6	D4	U8-Round3-D4	2.38241	4.53426	17.4456	25.5464	0.272539	0.317002	NA	NA	0.141204	NA	NA	NA	NA	NA	NA	NA	NA	30.6949	NA	1866.5	NA	NA	509.043	NA	1287.13	NA	925.967	2.67892	81.6115	0.855617	36.2416	NA	11.1741	109.873	NA	NA
U9	Round3	1	D1	U9-Round3-D1	173.866	28.656	11.3607	NA	0.827117	3.15698	NA	0.155457	1.07138	27.3432	1.3881	2.63204	0.00326082	10.037	NA	134.319	NA	256.272	NA	1991.62	1.05421	64.6886	2985.21	3.66354	454.46	59.224	582.113	77.1274	28.7383	89.459	148.557	53.7756	25.2646	NA	361.857	NA
U9	Round3	2	POE1	U9-Round3-POE1	110.458	21.5212	8.90155	NA	0.851246	2.11347	NA	0.155283	0.579844	22.1146	1.1904	3.20918	0.0104477	9.13883	NA	471.696	NA	784.364	NA	3525.5	NA	31.2795	1550.31	2.09244	279.581	47.8942	541.864	62.5216	26.0866	76.6868	127.065	51.1572	25.198	25.7647	NA	16.2326
U2	Round4	1	D1	U2-Round4-D1	5.47335	2.70286	2.23711	10.9141	0.158561	8.94284	NA	NA	NA	NA	0.313578	0.39533	0.0161562	NA	NA	121.817	NA	87.0726	NA	694.727	NA	1.27218	NA	0.312287	NA	NA	424.242	6.60721	6.69254	12.0642	18.9395	12.4401	5.57768	NA	NA	NA
U2	Round4	2	D2	U2-Round4-D2	4.23802	2.24204	1.92664	10	0.137554	8.12783	NA	NA	NA	NA	NA	0.387505	0.0117132	NA	NA	101.137	NA	75.0596	NA	573.777	NA	1.30022	NA	0.250832	NA	NA	442.995	6.03233	6.78514	9.77833	18.5239	11.1327	5.23109	NA	NA	NA
U2	Round4	3	D3	U2-Round4-D3	4.06023	2.19633	1.70872	11.1869	0.182685	7.19853	NA	NA	NA	NA	NA	0.433791	0.0107945	NA	NA	100.93	NA	68.7327	NA	494.585	NA	1.11468	NA	0.218133	NA	NA	387.641	5.60296	6.06641	10.2624	17.4359	11.1726	4.82336	NA	NA	NA
U2	Round4	4	D4	U2-Round4-D4	4.41618	2.35764	1.85428	9.14919	0.198243	6.98004	NA	NA	NA	NA	0.399343	0.479144	0.0122662	7.32739	NA	108.554	NA	67.8537	NA	466.66	NA	1.37088	NA	0.22996	NA	NA	400.52	5.82905	6.01214	10.2224	17.3883	9.00465	3.84731	NA	NA	NA
U2	Round4	5	POE1	U2-Round4-POE1	4.44254	2.40495	1.83779	10.3978	0.176582	6.95364	NA	NA	NA	NA	0.447351	0.456514	0.0125569	7.62163	NA	113.099	NA	77.9665	NA	539.48	NA	1.49705	NA	0.259238	NA	NA	209.476	5.80673	5.94947	10.8142	17.6576	12.1841	5.10662	NA	NA	NA
U3	Round4	1	D3	U3-Round4-D3	3.57862	0.74053	0.46867	NA	0.0999285	NA	NA	NA	NA	NA	1.379	2.84142	0.0006834	NA	NA	12.0164	NA	NA	NA	NA	0.76312	0.791316	NA	NA	NA	6.51568	NA	10.5768	1.7237	1.85303	6.90378	NA	NA	NA	NA	NA
U3	Round4	2	D2	U3-Round4-D2	3.95951	0.814269	0.508114	NA	NA	NA	NA	NA	NA	2.96822	1.74632	3.35374	0.000652588	NA	NA	12.1962	NA	NA	NA	48.8628	1.01566	NA	NA	NA	NA	NA	150.476	10.0195	1.38195	1.82377	6.66221	NA	NA	NA	NA	NA
U3	Round4	3	D1	U3-Round4-D1	3.83784	0.847184	0.551304	NA	0.203011	0.271441	NA	NA	NA	NA	1.5716	6.87712	0.00303395	NA	NA	38.1686	NA	20.0027	NA	81.0997	1.29515	NA	NA	NA	NA	NA	NA	7.72146	1.50306	1.7336	6.59048	NA	NA	NA	NA	NA
U3	Round4	4	D4	U3-Round4-D4	3.74398	0.764642	0.479172	NA	0.156583	NA	NA	NA	NA	NA	1.57624	2.25723	0.000837921	NA	NA	8.16593	NA	NA	NA	NA	0.968635	NA	NA	NA	NA	7.98789	155.577	11.7392	2.11774	2.00181	7.74079	NA	NA	NA	NA	17.6844
U3	Round4	5	POE1	U3-Round4-POE1	2.78636	0.734175	0.457535	NA	0.685098	2.65381	NA	NA	NA	NA	1.02966	5.27885	0.00868611	NA	NA	37.1368	NA	NA	NA	86.5669	0.874989	0.993947	NA	NA	NA	NA	NA	5.54898	1.64053	1.63631	6.3942	NA	NA	NA	NA	NA
U4	Round4	1	D1	U4-Round4-D1	1.35796	0.366336	0.396459	NA	0.262284	1.36078	NA	NA	NA	NA	0.69952	1.97991	0.00156362	NA	NA	15.6522	NA	NA	NA	165.126	NA	1.23896	NA	NA	NA	43.7518	265.229	6.48878	16.1285	0.594961	8.46553	NA	NA	NA	NA	NA
U4	Round4	2	D2	U4-Round4-D2	1.76295	0.412093	0.405796	5.80359	0.090797	1.22239	NA	NA	NA	NA	1.14438	2.41834	0.000549649	NA	NA	16.4843	NA	NA	NA	250.812	0.789925	NA	NA	NA	NA	12.8518	224.724	6.2446	15.599	0.601488	9.02285	NA	NA	NA	NA	NA
U4	Round4	3	D4	U4-Round4-D4	1.66707	0.379438	0.405783	NA	NA	NA	NA	NA	NA	NA	0.852401	0.766067	NA	NA	NA	5.16284	NA	NA	NA	70.4204	0.795207	NA	NA	NA	NA	86.7435	194.982	10.9791	16.1193	0.653772	12.0119	NA	NA	NA	NA	NA
U4	Round4	4	D3	U4-Round4-D3	1.70453	0.426604	0.434608	NA	NA	NA	NA	NA	NA	NA	1.30952	2.19384	NA	NA	NA	14.5247	NA	NA	NA	145.558	0.674864	NA	NA	NA	NA	69.0096	250.552	8.93806	15.7479	0.627667	9.68252	NA	NA	NA	NA	NA
U4	Round4	5	POE1	U4-Round4-POE1	1.48595	0.425933	0.433544	9.39115	0.72246	3.32722	NA	NA	NA	NA	1.07557	2.17241	0.00304205	6.89359	NA	19.3199	NA	18.6821	NA	229.484	NA	1.64561	NA	NA	NA	72.6797	294.995	8.21225	15.8841	0.707971	8.73953	NA	NA	NA	NA	NA
U5	Round4	1	D1	U5-Round4-D1	7.91501	2.94525	2.45167	NA	0.227616	NA	NA	NA	NA	NA	0.499654	0.947118	NA	NA	NA	38.0217	NA	83.0854	NA	1265.5	NA	1.14545	NA	NA	NA	7.50462	228.966	13.026	12.026	11.0416	33.9935	7.22688	3.49414	NA	NA	NA
U5	Round4	2	D2	U5-Round4-D2	9.60307	3.37219	2.55722	NA	0.264342	NA	NA	NA	NA	NA	0.560641	1.19517	NA	NA	NA	70.0099	NA	114.383	NA	1312.08	NA	1.31222	NA	NA	NA	6.34318	193.41	13.3426	11.1271	12.2314	32.574	8.13275	4.3917	NA	NA	NA
U5	Round4	3	D4	U5-Round4-D4	18.7246	6.30701	4.84969	NA	0.244214	NA	NA	NA	0.234061	NA	0.595021	0.901625	NA	NA	NA	29.539	NA	73.2388	NA	1436.04	NA	1.74697	145.12	0.377161	NA	10.0358	329.704	21.785	19.3125	22.6965	56.4893	11.4186	5.33073	NA	NA	NA
U5	Round4	4	D3	U5-Round4-D3	5.77297	2.1371	1.80261	NA	0.210655	NA	NA	NA	NA	NA	0.493155	1.15291	NA	NA	NA	73.2266	NA	121.693	NA	1380.01	NA	1.13412	NA	NA	NA	6.80113	198.15	15.8549	12.4618	15.6664	37.9496	9.6387	4.42111	NA	NA	NA
U5	Round4	5	POE1	U5-Round4-POE1	12.3118	4.24951	3.04253	NA	0.463172	0.37955	NA	NA	NA	NA	0.405904	1.27447	0.000823932	NA	NA	104.501	NA	153.945	NA	1520.29	NA	NA	NA	NA	NA	7.35789	218.014	14.7693	12.0533	15.152	36.1869	8.9376	4.19443	NA	NA	NA
U6	Round4	1	D4	U6-Round4-D4	74.3039	5.36869	1.51301	NA	0.165011	0.317238	NA	NA	NA	NA	0.32218	0.726443	0.00129102	NA	NA	24.3156	NA	NA	NA	125.788	24.4806	1.05331	NA	0.790858	NA	11.0249	472.64	34.7753	5.92788	44.3056	46.1275	9.60006	NA	NA	NA	NA
U6	Round4	2	D2	U6-Round4-D2	27.0706	3.26585	1.1624	NA	0.209524	4.61923	NA	NA	NA	NA	0.312412	0.775328	0.0400096	NA	NA	158.236	NA	53.735	NA	225.279	12.7989	1.62257	NA	0.39678	NA	8.65543	438.797	20.2893	6.12541	27.794	41.5423	NA	NA	NA	NA	NA
U6	Round4	3	D1	U6-Round4-D1	22.6596	3.04855	1.08623	NA	0.130779	5.88429	NA	NA	NA	NA	0.321333	0.712804	0.0513656	NA	NA	155.288	NA	54.3071	NA	237.356	11.4634	1.66225	NA	0.39937	NA	7.97097	368.871	18.8529	5.69992	27.0298	52.9781	5.0253	NA	NA	NA	NA
U6	Round4	4	D3	U6-Round4-D3	29.2909	3.49654	1.19952	NA	0.164157	5.09774	NA	NA	NA	NA	0.491425	0.849896	0.0506527	NA	NA	164.436	NA	55.1184	NA	228.355	14.2595	1.61681	NA	0.375521	NA	11.7598	384.271	21.8252	3.44653	30.2561	29.3498	NA	NA	NA	NA	NA
U6	Round4	5	POE1	U6-Round4-POE1	7.03426	1.46972	0.723252	NA	0.310481	6.57422	NA	NA	NA	NA	NA	0.971677	0.0284751	NA	NA	75.4757	NA	37.8046	NA	171.607	4.47311	1.71662	NA	NA	NA	NA	287.833	9.19072	5.00184	10.298	24.1909	6.00628	NA	NA	NA	NA
U7	Round4	1	D3	U7-Round4-D3	12.2363	0.628672	0.10861	NA	0.0950905	NA	NA	NA	NA	NA	0.343255	1.56296	0.001592	NA	NA	83.8925	NA	NA	NA	NA	0.721681	4.34412	NA	0.313888	NA	51.5375	NA	29.889	4.442	39.5144	7.55959	5.11208	NA	NA	NA	NA
U7	Round4	2	D2	U7-Round4-D2	10.1891	0.647351	0.118689	NA	0.108909	NA	NA	NA	NA	NA	0.362168	1.32352	0.000771074	NA	NA	65.7458	NA	NA	NA	NA	NA	6.83086	NA	0.239682	NA	37.6841	NA	22.6779	4.63314	31.1925	7.69039	5.09253	NA	NA	NA	NA
U7	Round4	3	D1	U7-Round4-D1	12.8659	0.755952	0.130456	NA	0.0889987	NA	NA	NA	NA	NA	0.380493	1.67546	0.00144584	NA	NA	92.7244	NA	NA	NA	NA	0.758731	4.31283	NA	0.285118	NA	15.52	NA	17.2664	4.60392	32.9666	7.19966	5.03028	NA	NA	NA	NA
U7	Round4	4	D4	U7-Round4-D4	11.375	0.676046	0.11872	NA	0.104388	NA	NA	NA	NA	NA	0.381348	1.58027	0.00110804	NA	NA	83.8353	NA	NA	NA	NA	0.76398	8.68622	NA	0.281534	NA	8.65027	NA	16.93	4.42733	31.2669	6.96274	4.65898	NA	NA	NA	NA
U7	Round4	5	POE1	U7-Round4-POE1	12.5152	0.560978	0.0886011	NA	0.0948602	NA	NA	NA	NA	NA	NA	1.58737	0.00627065	NA	NA	95.0259	NA	NA	NA	NA	NA	2.2877	NA	0.352665	NA	6.8809	NA	22.2958	4.32497	47.0613	7.19454	4.60283	NA	NA	NA	NA
U8	Round4	1	POE1	U8-Round4-POE1	0.45242	0.996815	4.62968	9.05871	0.395836	12.6865	NA	NA	NA	NA	NA	NA	0.00130876	NA	NA	6.65575	NA	30.8274	NA	2507.98	NA	17.8254	NA	NA	NA	NA	350.773	0.955848	19.7807	NA	10.4803	NA	7.22445	NA	NA	NA
U8	Round4	2	D1	U8-Round4-D1	0.788073	1.62922	7.10392	12.8697	0.180629	9.85074	NA	0.0442906	NA	NA	0.384074	NA	0.00110612	NA	NA	9.3995	NA	53.5966	NA	3227.9	NA	1.78508	NA	NA	NA	NA	354.375	1.30009	23.7702	NA	12.714	NA	7.995	NA	NA	NA
U8	Round4	3	D2	U8-Round4-D2	4.20092	5.35745	14.1008	12.4376	0.161745	1.4286	NA	0.0447664	0.373627	NA	NA	NA	0.000576837	NA	NA	7.33754	NA	38.5993	NA	1539.81	NA	1.95605	NA	NA	118.826	NA	435.864	3.1215	39.0634	1.5599	27.6628	NA	9.5106	NA	NA	NA
U8	Round4	4	D3	U8-Round4-D3	NS	NS	NS	NS	NS	NS	NS	NS	NS	NS	NS	NS	NS	NS	NS	NS	NS	NS	NS	NS	NS	NS	NS	NS	NS	NA	364.52	2.72361	33.0998	1.39126	23.5018	4.13827	10.2096	NA	NA	NA
U8	Round4	5	POE2	U8-Round4-POE2	0.903667	1.54303	6.00267	12.1997	0.295284	1.84203	NA	NA	NA	NA	NA	NA	NA	NA	NA	10.2794	NA	91.9434	NA	6119.17	NA	1.19428	NA	NA	NA	NA	325.775	1.14164	24.7433	NA	12.4061	NA	5.25903	NA	NA	NA
U8	Round4	6	D4	U8-Round4-D4	2.31025	4.52879	17.0427	21.9329	0.241928	0.626206	NA	NA	0.424201	NA	0.440163	NA	NA	NA	NA	4.78637	NA	22.7949	NA	3104.55	NA	1.90946	NA	NA	235.082	NA	538.075	1.96756	49.8479	0.816329	23.2414	NA	9.75198	36.1657	NA	NA
U9	Round4	1	D1	U9-Round4-D1	64.509	12.68	5.44074	NA	0.890443	NA	NA	NA	0.831828	1.14823	0.973399	1.17641	NA	NA	NA	39.7239	NA	70.4043	NA	890.029	2.51013	1.86379	120.711	0.635402	NA	15.8612	429.956	61.0427	18.337	40.7171	95.9932	11.3891	3.86865	NA	NA	NA
U9	Round4	2	POE1	U9-Round4-POE1	57.3948	13.5922	6.45831	NA	1.42495	1.90479	NA	NA	0.179082	2.18139	0.992849	1.54436	0.00560132	NA	NA	464.741	NA	527.796	NA	3162.09	3.39073	0.928561	NA	0.562025	NA	10.7637	384.323	40.487	18.4075	35.4469	78.4249	15.2584	5.74249	NA	NA	NA
				LC50	0.00962	0.0115	0.00536	0.00396	0.00413	0.00242	0.00191	0.00241	0.0014	6.6e-05	0.0043	0.001	0.222	6.83e-05	0.00016	5.73e-05	3.21e-06	8.46e-06	3.3e-06	2.85e-06	0.000536	0.00192	1.71e-05	0.00205	1.22e-05	0.00081	9.6e-06	0.0073	0.00059	0.0024	0.000778	0.000685	0.000202	8.5e-05	2.95e-06	0.000304
				Wagner and Plewa (2017)											Qiu et al. (2024)

## Sheet: Data_Genotoxicity 
Utilitiy	SampleRound	Sample	SampleSite	SampleCode	CDIM	CAN	TCAN	DCAN	BAN	BCAN	IAN	DBAN	TCNM	BCAM	TCAM	DBAM	MCAA	MBAA	DBAA	BCAA	CDBAA	TBAA	IAA		Code	Description	Notes
U2	Round1	1	D1	U2-Round1-D1	NA	NA	NA	1.94315	NA	5.33214	NA	114.313	NA	NA	0.0540188	NA	48.5139	185.163	1.11197	8.1699	0.352195	NA	NA		NA	Not available	Concentrations were <MQL, <MDL, or ND so no toxicity value could be calculated
U2	Round1	2	D2	U2-Round1-D2	NA	NA	NA	1.70319	NA	4.90737	NA	120.994	NA	NA	NA	NA	45.6092	226.271	1.26162	9.67437	0.193	NA	NA		NS	No sample	Sample arrived broken, thus could not be analyzed.
U2	Round1	3	D3	U2-Round1-D3	NA	NA	NA	1.44495	NA	4.21591	NA	87.2049	NA	NA	NA	NA	27.465	244.281	1.39944	11.1659	0.218529	NA	326.578
U2	Round1	4	D4	U2-Round1-D4	NA	NA	NA	1.57853	NA	4.21465	NA	82.5233	NA	NA	NA	NA	33.654	151.303	1.06902	7.22765	0.213506	NA	261.462
U2	Round1	5	POE1	U2-Round1-POE1	NA	NA	NA	1.39458	NA	3.86288	NA	101.408	NA	NA	NA	NA	30.5594	144.803	0.883233	5.69123	0.219742	NA	254.05
U3	Round1	1	D3	U3-Round1-D3	NS	NS	NS	NS	NS	NS	NS	NS	NS	NS	NS	NS	NS	NS	NS	NS	NS	NS	NS
U3	Round1	2	D2	U3-Round1-D2	0.0652094	1.72733	NA	0.668816	NA	1.37844	9.31225	34.2436	NA	NA	0.0593167	NA	169.425	85.6058	NA	4.12671	0.126336	NA	180.382
U3	Round1	3	D1	U3-Round1-D1	NA	0.807979	NA	0.762492	NA	1.1178	NA	48.3905	NA	NA	NA	NA	250.613	NA	NA	4.25291	0.150828	NA	105.738
U3	Round1	4	D4	U3-Round1-D4	NS	NS	NS	NS	NS	NS	NS	NS	NS	NS	NS	NS	NS	NS	NS	NS	NS	NS	NS
U3	Round1	5	POE1	U3-Round1-POE1	NA	NA	NA	0.645946	NA	0.964762	NA	11.1392	NA	NA	NA	NA	140.455	NA	NA	3.34202	0.133514	NA	NA
U4	Round1	1	D1	U4-Round1-D1	0.0553743	2.73643	NA	0.431419	NA	1.7206	144.761	30.9571	NA	3.71633	0.0606534	NA	246.748	NA	0.606593	2.58437	NA	NA	NA
U4	Round1	2	D2	U4-Round1-D2	NA	0.851092	NA	0.294247	NA	1.32349	78.5687	27.84	NA	NA	NA	NA	40.4363	182.575	1.09851	5.23314	NA	0.850878	NA
U4	Round1	3	D4	U4-Round1-D4	NS	NS	NS	NS	NS	NS	NS	NS	NS	NS	NS	NS	344.03	104.28	0.778015	4.17201	NA	0.956466	NA
U4	Round1	4	D3	U4-Round1-D3	NA	1.95542	NA	0.376988	NA	1.45432	200.072	32.2907	NA	3.65213	NA	NA	53.4984	143.643	1.02551	5.06118	NA	0.908476	NA
U4	Round1	5	POE1	U4-Round1-POE1	NA	NA	NA	0.261797	NA	1.21226	65.0309	26.3032	NA	NA	NA	NA	20.0931	105.521	0.795684	3.77954	0.0455525	NA	NA
U5	Round1	1	D1	U5-Round1-D1	0.0608706	NA	NA	1.70392	NA	9.40698	NA	153.879	4.12817	NA	0.808542	NA	60.5049	188.556	1.45544	10.2089	0.125017	NA	NA
U5	Round1	2	D2	U5-Round1-D2	NA	NA	NA	2.05559	NA	11.2089	NA	184.714	NA	NA	0.291299	NA	NS	NS	NS	NS	NS	NS	NS
U5	Round1	3	D4	U5-Round1-D4	NA	NA	NA	1.08048	NA	6.00193	NA	118.65	NA	NA	0.550449	NA	81.0688	122.364	1.28959	9.66459	0.107313	NA	126.75
U5	Round1	4	D3	U5-Round1-D3	NA	NA	NA	2.16036	NA	7.57678	NA	210.948	NA	NA	0.260968	NA	99.8064	143.99	1.44589	9.64388	0.115569	NA	NA
U5	Round1	5	POE1	U5-Round1-POE1	NA	NA	NA	2.80938	NA	16.574	NA	244.425	NA	NA	0.487008	NA	76.5448	185.746	1.5824	10.6276	0.131682	NA	249.577
U6	Round1	1	D4	U6-Round1-D4	0.0858144	1.45864	NA	0.826731	NA	2.96053	NA	75.8567	36.4726	3.14845	0.143248	2.4315	41.7135	105.666	NA	7.55616	0.0772249	1.14091	135.932
U6	Round1	2	D2	U6-Round1-D2	NA	1.4634	NA	1.59535	NA	3.45936	10.8988	78.1617	8.44414	NA	0.0619271	NA	28.5876	94.2063	NA	4.06009	0.0751883	NA	NA
U6	Round1	3	D1	U6-Round1-D1	NA	0.846574	NA	1.09796	NA	2.95192	NA	61.8902	4.59341	NA	NA	NA	45.5886	NA	NA	3.25098	0.10032	1.19377	116.279
U6	Round1	4	D3	U6-Round1-D3	NA	0.950261	NA	1.16925	NA	2.86671	NA	59.9021	4.96705	NA	NA	NA	47.7814	82.5027	NA	4.00238	0.0666869	0.953996	280.911
U6	Round1	5	POE1	U6-Round1-POE1	NA	NA	NA	0.588347	NA	1.77697	NA	48.4929	NA	NA	NA	NA	19.9085	NA	NA	2.28177	0.0534026	NA	157.546
U7	Round1	1	D3	U7-Round1-D3	NA	NA	NA	1.01283	NA	NA	NA	2.90249	NA	NA	0.141497	NA	100.881	NA	NA	1.22757	0.0882343	NA	156.335
U7	Round1	2	D2	U7-Round1-D2	NA	NA	NA	1.04311	NA	NA	NA	NA	3.79132	NA	0.146985	NA	47.2603	96.8423	NA	1.12829	0.101545	NA	NA
U7	Round1	3	D1	U7-Round1-D1	NA	NA	NA	1.07103	NA	NA	NA	NA	NA	NA	0.141816	NA	80.4662	108.31	0.350909	1.13259	0.115378	NA	135.936
U7	Round1	4	D4	U7-Round1-D4	NA	NA	NA	1.06929	NA	NA	NA	NA	3.74585	NA	0.136356	NA	198.139	NA	0.338429	1.5517	0.143023	NA	897.925
U7	Round1	5	POE1	U7-Round1-POE1	NA	NA	NA	NA	NA	NA	NA	NA	NA	NA	NA	NA	53.988	NA	NA	NA	0.152808	NA	174.76
U8	Round1	1	POE1	U8-Round1-POE1	NA	NA	NA	0.488293	NA	2.79337	NA	88.9137	NA	NA	NA	NA	23.0798	88.6949	1.45376	5.98906	0.140668	NA	NA
U8	Round1	2	D1	U8-Round1-D1	NA	1.48003	NA	1.30811	NA	5.95391	9.23333	165.436	NA	NA	NA	NA	23.2621	82.6262	1.51928	7.48736	0.137239	NA	NA
U8	Round1	3	D2	U8-Round1-D2	NA	1.28929	NA	1.26389	NA	5.43047	NA	157.339	NA	5.21613	0.0670454	NA	34.7707	NA	2.86868	11.9108	0.188897	NA	334.195
U8	Round1	4	D3	U8-Round1-D3	NA	2.02982	NA	1.77803	NA	6.96608	13.194	158.627	NA	3.82905	0.0872148	NA	70.4452	94.3345	1.56718	9.28027	0.1538	NA	NA
U8	Round1	5	POE2	U8-Round1-POE2	NA	NA	NA	0.0935837	NA	3.36354	NA	811.209	NA	NA	NA	NA	14.0233	171.94	4.62836	2.96442	0.0760994	NA	NA
U8	Round1	6	D4	U8-Round1-D4	0.0437169	NA	NA	NA	NA	2.98248	NA	1113.67	NA	6.44451	NA	7.98385	52.0929	249.753	9.54788	6.06662	0.182726	1.14133	108.269
U9	Round1	1	D1	U9-Round1-D1	NA	1.99482	NA	0.533674	NA	1.62251	106.279	13.5748	NA	7.46637	NA	NA	34.9595	NA	0.457886	7.22281	NA	0.892217	NA
U9	Round1	2	POE1	U9-Round1-POE1	NS	NS	NS	NS	NS	NS	NS	NS	NS	NS	NS	NS	21.9211	NA	0.486749	6.07093	NA	NA	NA
U2	Round2	1	D1	U2-Round2-D1	NA	6.68181	NA	9.47935	902.771	17.3279	11.1913	131.794	NA	5.30398	0.413344	2.72096	39.6495	304.411	1.42758	15.249	0.13011	NA	NA
U2	Round2	2	D2	U2-Round2-D2	NA	5.98733	NA	7.13038	888.533	13.2926	7.2773	102.714	NA	3.80175	0.308292	2.02943	50.7166	309.396	1.26621	14.7906	0.1546	NA	NA
U2	Round2	3	D3	U2-Round2-D3	NA	4.1246	NA	6.09977	886.672	11.3284	NA	113.616	NA	3.46269	0.245853	1.6184	33.5304	294.028	1.06863	13.3807	0.0987256	NA	NA
U2	Round2	4	D4	U2-Round2-D4	NA	4.00271	NA	3.11066	NA	6.15815	NA	57.8551	NA	3.02168	0.129355	NA	37.5014	281.834	1.0421	13.4689	0.0695054	NA	NA
U2	Round2	5	POE1	U2-Round2-POE1	NA	3.82824	NA	4.77736	988.657	4.20023	NA	60.2667	NA	3.67973	0.16497	NA	26.5659	202.219	0.643248	10.606	NA	NA	NA
U3	Round2	1	D3	U3-Round2-D3	NA	0.979484	NA	0.392082	1201.77	0.688448	NA	4.81515	NA	3.32333	NA	NA	259.549	103.54	NA	5.49052	NA	NA	108.593
U3	Round2	2	D2	U3-Round2-D2	NA	1.0149	NA	0.276559	1344.57	NA	NA	3.68781	NA	3.05173	NA	NA	176.586	107.556	NA	5.46391	NA	NA	NA
U3	Round2	3	D1	U3-Round2-D1	NA	1.00191	NA	0.891297	1502.77	1.23876	NA	6.46173	6.03992	3.90618	0.0669414	NA	NS	NS	NS	NS	NS	NS	NS
U3	Round2	4	D4	U3-Round2-D4	NA	0.941669	NA	0.205091	NA	NA	NA	NA	NA	NA	NA	NA	262.054	96.6474	NA	5.966	NA	NA	NA
U3	Round2	5	POE1	U3-Round2-POE1	NA	1.07315	NA	1.76268	1162.62	1.89581	NA	8.01992	9.03136	NA	0.0627842	NA	279.837	279.831	NA	8.0311	0.0537395	NA	423.128
U4	Round2	1	D1	U4-Round2-D1	NA	NA	NA	0.997379	NA	3.32458	NA	71.5343	8.28329	3.15227	NA	NA	209.072	145.936	0.377675	4.38981	NA	NA	671.906
U4	Round2	2	D2	U4-Round2-D2	NA	NA	NA	0.401981	NA	14.9478	NA	32.3514	NA	NA	NA	NA	241.135	139.045	0.338436	4.01234	NA	NA	226.091
U4	Round2	3	D4	U4-Round2-D4	NA	NA	NA	0.561369	NA	1.30493	NA	37.486	6.93158	NA	NA	NA	218.451	140.076	0.423074	4.71193	NA	NA	181.403
U4	Round2	4	D3	U4-Round2-D3	NA	NA	NA	0.315255	NA	0.914203	NA	24.6281	4.264	NA	NA	NA	165.253	137.428	0.365075	4.94341	NA	NA	195.668
U4	Round2	5	POE1	U4-Round2-POE1	NA	NA	NA	0.508683	NA	1.83639	NA	33.0679	3.79754	NA	NA	NA	168.836	104.151	0.332288	4.47079	NA	NA	NA
U5	Round2	1	D1	U5-Round2-D1	0.0429826	0.959724	NA	0.89856	NA	8.77155	NA	309.105	NA	39.773	0.163891	8.53822	82.4408	320.857	4.8247	31.1763	0.277542	0.912862	NA
U5	Round2	2	D2	U5-Round2-D2	NA	1.01808	NA	1.44772	NA	13.569	NA	375.002	NA	34.1771	0.150389	7.79501	61.2064	306.983	4.03912	27.9739	0.122371	0.938007	195.305
U5	Round2	3	D4	U5-Round2-D4	NA	1.09046	NA	0.70987	NA	3.94598	NA	154.632	NA	46.0448	0.230629	9.85727	79.1725	352.141	6.10989	37.1354	0.530101	1.25144	410.204
U5	Round2	4	D3	U5-Round2-D3	0.0351837	0.986649	NA	1.65558	NA	15.4146	NA	436.637	NA	31.92	0.141577	6.6918	57.1305	321.681	4.30649	28.8152	0.11448	1.04889	226.502
U5	Round2	5	POE1	U5-Round2-POE1	0.0367688	0.986184	NA	2.08096	NA	18.2723	NA	423.62	NA	25.4009	0.124081	4.81801	44.1811	295.204	3.39439	24.9761	0.097924	1.26164	NA
U6	Round2	1	D4	U6-Round2-D4	NA	1.54286	NA	0.232353	NA	NA	NA	14.1548	50.3372	9.24892	0.276476	NA	32.0132	153.656	0.241496	8.4883	NA	NA	149.622
U6	Round2	2	D2	U6-Round2-D2	NA	2.38004	NA	2.10382	NA	3.60534	NA	25.317	23.8651	NA	0.111917	NA	29.6475	119.93	0.250451	4.87201	NA	NA	NA
U6	Round2	3	D1	U6-Round2-D1	NA	2.2716	NA	1.91505	NA	3.6227	NA	23.8236	16.8524	NA	0.0730232	NA	47.0626	94.8712	NA	4.5858	NA	NA	NA
U6	Round2	4	D3	U6-Round2-D3	NA	2.37303	NA	2.04759	NA	3.84819	NA	23.8688	18.6297	NA	0.0722119	NA	36.2265	99.6074	NA	4.81279	NA	NA	229.565
U6	Round2	5	POE1	U6-Round2-POE1	NA	1.86276	NA	1.31285	NA	3.22494	NA	23.1251	9.8316	NA	NA	NA	47.881	107.344	NA	4.10906	NA	NA	158.665
U7	Round2	1	D3	U7-Round2-D3	NA	NA	NA	2.43959	NA	NA	NA	8.8648	4.97938	NA	0.386798	NA	79.0437	NA	7.18231	0.96637	NA	NA	NA
U7	Round2	2	D2	U7-Round2-D2	NA	NA	NA	2.16593	NA	NA	NA	7.24861	4.23021	NA	0.24384	NA	76.5176	NA	7.0747	1.00527	NA	NA	NA
U7	Round2	3	D1	U7-Round2-D1	NA	NA	NA	2.5483	NA	NA	NA	96.7784	4.64168	NA	0.26249	NA	79.5903	NA	7.05339	0.907813	NA	NA	NA
U7	Round2	4	D4	U7-Round2-D4	NA	NA	NA	2.47047	NA	NA	NA	7.3653	4.36749	NA	0.254398	NA	87.9666	NA	7.70498	0.824436	NA	NA	NA
U7	Round2	5	POE1	U7-Round2-POE1	NA	NA	NA	2.50906	NA	NA	NA	8.06917	5.82684	NA	0.199374	NA	77.4381	NA	7.28695	0.930248	NA	NA	NA
U8	Round2	1	POE1	U8-Round2-POE1	NA	NA	NA	0.511718	1352.82	6.73137	NA	278.986	NA	NA	NA	2.23413	40.4668	217.43	5.95736	10.5467	0.115391	NA	143.426
U8	Round2	2	D1	U8-Round2-D1	0.0551178	NA	NA	0.646265	1213.78	9.03104	NA	386.303	NA	6.63091	NA	4.62358	29.7064	238.199	8.34539	15.8968	0.108109	NA	NA
U8	Round2	3	D2	U8-Round2-D2	0.0516182	NA	NA	0.452845	1214.2	4.68332	NA	211.56	NA	8.36329	0.0974455	5.39927	48.3624	242.845	9.21285	21.0081	0.205355	NA	140.652
U8	Round2	4	D3	U8-Round2-D3	0.0705675	0.776017	NA	0.38073	1215.85	3.14405	NA	148.93	NA	15.0654	0.133436	7.5603	44.4596	183.138	5.38726	14.9506	0.25246	1.27528	NA
U8	Round2	5	POE2	U8-Round2-POE2	0.0453467	NA	NA	0.218833	1434.31	4.7554	NA	457.945	NA	NA	NA	1.62677	31.3739	192.752	5.9442	5.78514	NA	NA	NA
U8	Round2	6	D4	U8-Round2-D4	0.0931402	NA	NA	0.24438	1232.87	2.19973	NA	371.545	NA	15.4511	NA	28.4697	50.7119	466.088	17.6609	15.3593	0.195917	2.57893	NA
U9	Round2	1	D1	U9-Round2-D1	0.0451612	0.914657	NA	0.636147	NA	1.74405	NA	11.9363	NA	4.24236	NA	NA	96.3523	82.4844	0.609592	7.40523	0.143618	NA	390.06
U9	Round2	2	POE1	U9-Round2-POE1	0.0516064	NA	NA	2.03063	NA	3.2494	628.937	13.4105	NA	2.76557	NA	NA	98.4736	NA	0.508199	6.20218	0.130488	NA	569.085
U2	Round3	1	D1	U2-Round3-D1	NA	1.56691	NA	4.64288	NA	7.42168	7.21308	65.7443	NA	4.43665	0.142312	NA	29.2266	339.445	1.69406	8.52902	0.170151	NA	NA
U2	Round3	2	D2	U2-Round3-D2	NA	1.4474	NA	4.52612	NA	7.86431	NA	70.2833	NA	3.24917	0.119263	NA	31.6217	457.536	2.42111	12.4809	0.16625	NA	NA
U2	Round3	3	D3	U2-Round3-D3	NA	1.23871	NA	3.83656	NA	7.14699	NA	65.96	NA	2.80696	0.119267	NA	35.1817	444.453	2.31059	12.0757	0.175108	NA	NA
U2	Round3	4	D4	U2-Round3-D4	NA	1.22211	NA	3.87999	NA	6.35743	NA	61.2461	NA	3.57382	0.114437	NA	NA	NA	NA	NA	NA	NA	NA
U2	Round3	5	POE1	U2-Round3-POE1	NA	1.20225	NA	3.70987	NA	6.37387	NA	65.784	NA	3.58586	0.127011	NA	51.5233	418.885	2.41704	12.5726	0.124341	NA	NA
U3	Round3	1	D3	U3-Round3-D3	NA	NA	NA	0.155831	NA	NA	NA	NA	NA	NA	NA	NA	NS	NS	NS	NS	NS	NS	NS
U3	Round3	2	D2	U3-Round3-D2	NA	NA	NA	0.193027	NA	NA	NA	NA	4.96268	4.53755	NA	NA	NS	NS	NS	NS	NS	NS	NS
U3	Round3	3	D1	U3-Round3-D1	NA	NA	NA	0.638573	NA	0.714395	NA	3.7318	4.1101	NA	NA	NA	NS	NS	NS	NS	NS	NS	NS
U3	Round3	4	D4	U3-Round3-D4	NA	NA	NA	0.130606	NA	NA	NA	NA	4.2154	2.86629	NA	NA	NS	NS	NS	NS	NS	NS	NS
U3	Round3	5	POE1	U3-Round3-POE1	NS	NS	NS	NS	NS	NS	NS	NS	NS	NS	NS	NS	NS	NS	NS	NS	NS	NS	NS
U4	Round3	1	D1	U4-Round3-D1	NA	NA	NA	0.293653	NA	0.646479	NA	5.61091	NA	3.60308	NA	NA	308.245	231.742	NA	6.75698	0.0592794	NA	NA
U4	Round3	2	D2	U4-Round3-D2	NA	NA	NA	0.214636	NA	0.553179	NA	4.7791	NA	4.32643	NA	NA	393.002	256.556	NA	7.71219	0.0579501	NA	NA
U4	Round3	3	D4	U4-Round3-D4	NA	NA	NA	0.0983023	NA	NA	NA	NA	NA	3.37105	NA	NA	131.604	312.323	NA	7.39835	0.0674313	NA	NA
U4	Round3	4	D3	U4-Round3-D3	NA	NA	NA	0.183433	NA	NA	NA	NA	4.01397	NA	NA	NA	NS	NS	NS	NS	NS	NS	NS
U4	Round3	5	POE1	U4-Round3-POE1	NA	NA	NA	0.502476	NA	0.868011	NA	6.39327	NA	NA	NA	NA	150.178	351.543	NA	6.21379	0.0627964	NA	104.005
U5	Round3	1	D1	U5-Round3-D1	NA	NA	NA	1.00043	NA	3.70921	NA	78.5333	NA	9.21782	NA	NA	13.3266	99.9222	2.04796	9.89723	0.101095	NA	NA
U5	Round3	2	D2	U5-Round3-D2	NA	NA	NA	0.973895	NA	3.52393	NA	77.1567	NA	8.03445	NA	NA	NA	108.654	2.08678	9.92443	0.0967648	NA	NA
U5	Round3	3	D4	U5-Round3-D4	NA	NA	NA	1.33996	NA	5.17451	NA	97.1108	NA	6.1604	NA	NA	NA	107.715	1.73208	7.79527	0.08547	NA	NA
U5	Round3	4	D3	U5-Round3-D3	NA	NA	NA	1.05485	NA	4.00788	NA	80.6731	NA	7.38056	NA	NA	82.1591	95.6246	2.09103	9.9222	0.0916195	NA	NA
U5	Round3	5	POE1	U5-Round3-POE1	NA	NA	NA	1.41242	NA	4.99878	NA	102.636	NA	6.77836	NA	NA	NA	85.7526	1.8316	8.40978	0.093703	NA	NA
U6	Round3	1	D4	U6-Round3-D4	NA	NA	NA	0.188325	NA	NA	NA	NA	97.7625	6.52751	0.368194	NA	65.887	138.448	1.30238	10.2894	0.122694	NA	NA
U6	Round3	2	D2	U6-Round3-D2	NA	NA	NA	1.5479	NA	2.33563	NA	17.3544	36.2429	NA	0.0969662	NA	83.3739	107.446	1.38476	6.14729	0.104087	NA	NA
U6	Round3	3	D1	U6-Round3-D1	NA	0.763409	NA	1.80011	NA	2.68785	NA	22.1278	37.7165	NA	0.0810356	NA	32.8624	99.2999	1.31117	5.43752	0.0910433	NA	NA
U6	Round3	4	D3	U6-Round3-D3	NA	0.753143	NA	1.72729	NA	2.61538	NA	21.3205	38.0925	NA	0.0964526	NA	26.5093	116.88	1.2782	5.70603	0.0801332	NA	179.035
U6	Round3	5	POE1	U6-Round3-POE1	NA	NA	NA	1.57936	NA	1.99055	NA	12.7202	14.0668	NA	0.0577646	NA	34.7412	97.4275	1.07563	3.63586	0.0847331	NA	123.768
U7	Round3	1	D3	U7-Round3-D3	NA	NA	NA	1.76768	NA	NA	NA	4.97455	7.21937	NA	0.17985	NA	110.203	NA	0.54478	1.42159	0.057235	NA	NA
U7	Round3	2	D2	U7-Round3-D2	NA	NA	NA	1.8317	NA	NA	NA	5.90945	5.4424	NA	0.178931	NA	139.261	NA	0.535568	1.22947	0.0562094	NA	264.266
U7	Round3	3	D1	U7-Round3-D1	NA	NA	NA	1.74735	NA	NA	NA	5.47421	5.87683	NA	0.193918	NA	63.6051	NA	0.532473	1.25505	0.0486672	NA	566.056
U7	Round3	4	D4	U7-Round3-D4	NA	NA	NA	1.70787	NA	NA	NA	5.46981	6.01429	NA	0.163277	NA	115.104	NA	0.52664	1.15264	0.0571186	NA	1246.86
U7	Round3	5	POE1	U7-Round3-POE1	NA	NA	NA	2.03749	NA	NA	NA	5.30263	5.76817	NA	0.188435	NA	110.925	NA	0.536132	1.33908	0.0576414	NA	NA
U8	Round3	1	POE1	U8-Round3-POE1	NA	NA	NA	0.128514	NA	1.28977	NA	205.815	NA	NA	NA	NA	NA	189.912	5.17793	4.17431	0.0436241	NA	NA
U8	Round3	2	D1	U8-Round3-D1	NA	NA	NA	0.127089	NA	0.871056	NA	275.642	NA	NA	NA	2.41739	NA	268.532	8.62927	6.85512	0.147276	2.47312	NA
U8	Round3	3	D2	U8-Round3-D2	NA	NA	NA	0.112764	NA	1.40847	NA	152.942	NA	6.71748	NA	10.2067	NA	357.807	12.7328	11.7006	0.134823	1.96781	NA
U8	Round3	4	D3	U8-Round3-D3	0.049509	NA	NA	0.0994773	NA	1.22701	NA	143.744	NA	9.58337	NA	11.2417	NA	352.974	12.2051	11.0987	0.0752621	NA	NA
U8	Round3	5	POE2	U8-Round3-POE2	NA	NA	NA	0.287408	NA	2.60617	NA	387.12	NA	NA	NA	NA	NA	197.036	5.88939	4.33347	0.0870134	1.62103	NA
U8	Round3	6	D4	U8-Round3-D4	NA	NA	NA	NA	NA	0.801479	NA	112.941	NA	14.9308	NA	21.1062	NA	522.899	16.6194	12.7515	0.165968	3.79641	NA
U9	Round3	1	D1	U9-Round3-D1	0.127001	1.14064	NA	2.79872	NA	6.69154	NA	120.512	6.04988	87.5592	1.14836	7.45216	116.719	328.722	5.85228	52.2693	0.375253	NA	122.699
U9	Round3	2	POE1	U9-Round3-POE1	0.126858	1.03857	NA	9.82842	NA	20.4806	NA	213.326	NA	45.4721	0.655887	4.58452	94.39	305.994	5.31228	44.7075	0.374264	0.890243	NA
U2	Round4	1	D1	U2-Round4-D1	NA	NA	NA	2.53823	NA	2.27356	NA	42.0376	NA	NA	0.0978881	NA	NA	239.572	1.36287	6.6638	0.0828449	NA	NA
U2	Round4	2	D2	U2-Round4-D2	NA	NA	NA	2.10733	NA	1.95989	NA	34.719	NA	NA	0.0786248	NA	NA	250.162	1.38173	6.51757	0.0776971	NA	NA
U2	Round4	3	D3	U2-Round4-D3	NA	NA	NA	2.10301	NA	1.79469	NA	29.9271	NA	NA	0.068375	NA	NA	218.903	1.23537	6.13477	0.071641	NA	NA
U2	Round4	4	D4	U2-Round4-D4	NA	0.832713	NA	2.26187	NA	1.77174	NA	28.2374	NA	NA	0.0720823	NA	NA	226.176	1.22432	6.11801	0.0571439	NA	NA
U2	Round4	5	POE1	U2-Round4-POE1	NA	0.866152	NA	2.35657	NA	2.03579	NA	32.6437	NA	NA	0.0812597	NA	NA	118.292	1.21155	6.21277	0.0758483	NA	NA
U3	Round4	1	D3	U3-Round4-D3	NA	NA	NA	0.250378	NA	NA	NA	NA	4.37936	NA	NA	NA	12.8411	NA	0.351015	2.42907	NA	NA	NA
U3	Round4	2	D2	U3-Round4-D2	NA	NA	NA	0.254124	NA	NA	NA	2.95667	5.82865	NA	NA	NA	NA	84.9745	0.28142	2.34407	NA	NA	NA
U3	Round4	3	D1	U3-Round4-D1	NA	NA	NA	0.795295	NA	0.522293	NA	4.90731	7.43258	NA	NA	NA	NA	NA	0.306083	2.31884	NA	NA	NA
U3	Round4	4	D4	U3-Round4-D4	NA	NA	NA	0.170148	NA	NA	NA	NA	5.55876	NA	NA	NA	15.7426	87.8554	0.431258	2.72357	NA	NA	NA
U3	Round4	5	POE1	U3-Round4-POE1	NA	NA	NA	0.773796	NA	NA	NA	5.23812	5.02135	NA	NA	NA	NA	NA	0.334078	2.24978	NA	NA	NA
U4	Round4	1	D1	U4-Round4-D1	NA	NA	NA	0.326136	NA	NA	NA	9.99173	NA	NA	NA	NA	86.2262	149.777	3.28441	2.97857	NA	NA	NA
U4	Round4	2	D2	U4-Round4-D2	NA	NA	NA	0.343472	NA	NA	NA	15.1765	4.53319	NA	NA	NA	25.3283	126.903	3.17658	3.17466	NA	NA	NA
U4	Round4	3	D4	U4-Round4-D4	NA	NA	NA	0.107575	NA	NA	NA	4.26111	4.5635	NA	NA	NA	170.954	110.108	3.28255	4.22634	NA	NA	NA
U4	Round4	4	D3	U4-Round4-D3	NA	NA	NA	0.302642	NA	NA	NA	8.80766	3.87288	NA	NA	NA	136.004	141.488	3.20692	3.40676	NA	NA	NA
U4	Round4	5	POE1	U4-Round4-POE1	NA	0.783415	NA	0.402557	NA	0.487809	NA	13.886	NA	NA	NA	NA	143.237	166.586	3.23466	3.07497	NA	NA	NA
U5	Round4	1	D1	U5-Round4-D1	NA	NA	NA	0.792234	NA	2.16945	NA	76.5747	NA	NA	NA	NA	14.7901	129.299	2.44899	11.9605	0.0518983	NA	NA
U5	Round4	2	D2	U5-Round4-D2	NA	NA	NA	1.45875	NA	2.98668	NA	79.3933	NA	NA	NA	NA	12.5012	109.22	2.26592	11.461	0.0652296	NA	NA
U5	Round4	3	D4	U5-Round4-D4	NA	NA	NA	0.615486	NA	1.91235	NA	86.8942	NA	4.25653	0.118223	NA	19.7785	186.186	3.9328	19.8756	0.079177	NA	NA
U5	Round4	4	D3	U5-Round4-D3	NA	NA	NA	1.52578	NA	3.17755	NA	83.5036	NA	NA	NA	NA	13.4037	111.897	2.53773	13.3525	0.0656664	NA	NA
U5	Round4	5	POE1	U5-Round4-POE1	NA	NA	NA	2.17741	NA	4.01968	NA	91.9921	NA	NA	NA	NA	14.5009	123.114	2.45455	12.7322	0.0622997	NA	NA
U6	Round4	1	D4	U6-Round4-D4	NA	NA	NA	0.506649	NA	NA	NA	7.61139	140.489	NA	0.247899	NA	21.7278	266.902	1.20716	16.2298	NA	NA	NA
U6	Round4	2	D2	U6-Round4-D2	NA	NA	NA	3.29707	NA	1.40308	NA	13.6315	73.4496	NA	0.124373	NA	17.0581	247.791	1.24738	14.6165	NA	NA	NA
U6	Round4	3	D1	U6-Round4-D1	NA	NA	NA	3.23564	NA	1.41802	NA	14.3623	65.7857	NA	0.125185	NA	15.7092	208.304	1.16073	18.6402	NA	NA	NA
U6	Round4	4	D3	U6-Round4-D3	NA	NA	NA	3.42626	NA	1.4392	NA	13.8177	81.8317	NA	0.117709	NA	23.1763	217	0.701854	10.3266	NA	NA	NA
U6	Round4	5	POE1	U6-Round4-POE1	NA	NA	NA	1.57264	NA	0.98712	NA	10.3839	25.6701	NA	NA	NA	NA	162.541	1.01858	8.51149	NA	NA	NA
U7	Round4	1	D3	U7-Round4-D3	NA	NA	NA	1.74802	NA	NA	NA	NA	4.14155	NA	0.0983899	NA	101.57	NA	0.90457	2.65981	NA	NA	NA
U7	Round4	2	D2	U7-Round4-D2	NA	NA	NA	1.3699	NA	NA	NA	NA	NA	NA	0.0751298	NA	74.268	NA	0.943494	2.70584	NA	NA	NA
U7	Round4	3	D1	U7-Round4-D1	NA	NA	NA	1.93204	NA	NA	NA	NA	4.35417	NA	0.0893719	NA	30.5869	NA	0.937546	2.53318	NA	NA	NA
U7	Round4	4	D4	U7-Round4-D4	NA	NA	NA	1.74682	NA	NA	NA	NA	4.38429	NA	0.0882483	NA	17.048	NA	0.901584	2.44982	NA	NA	NA
U7	Round4	5	POE1	U7-Round4-POE1	NA	NA	NA	1.97999	NA	NA	NA	NA	NA	NA	0.110545	NA	13.5609	NA	0.880739	2.53137	NA	NA	NA
U8	Round4	1	POE1	U8-Round4-POE1	NA	NA	NA	0.138682	NA	0.804937	NA	151.756	NA	NA	NA	NA	NA	198.084	4.02816	3.68746	0.107304	NA	NA
U8	Round4	2	D1	U8-Round4-D1	0.0361832	NA	NA	0.195851	NA	1.39947	NA	195.319	NA	NA	NA	NA	NA	200.117	4.84057	4.47338	0.118749	NA	NA
U8	Round4	3	D2	U8-Round4-D2	0.0365718	NA	NA	0.152888	NA	1.00787	NA	93.1734	NA	NA	NA	1.94849	NA	246.135	7.95489	9.73307	0.14126	NA	NA
U8	Round4	4	D3	U8-Round4-D3	NS	NS	NS	NS	NS	NS	NS	NS	NS	NS	NS	NS	NA	205.847	6.74045	8.26904	0.151643	NA	NA
U8	Round4	5	POE2	U8-Round4-POE2	NA	NA	NA	0.214186	NA	2.40074	NA	370.268	NA	NA	NA	NA	NA	183.967	5.03873	4.36506	0.0781121	NA	NA
U8	Round4	6	D4	U8-Round4-D4	NA	NA	NA	0.0997305	NA	0.595201	NA	187.855	NA	NA	NA	3.85483	NA	303.854	10.1511	8.17742	0.144846	1.24963	NA
U9	Round4	1	D1	U9-Round4-D1	NA	NA	NA	0.827703	NA	1.83834	NA	53.8553	14.405	3.54058	0.19917	NA	31.2594	242.799	3.73416	33.7749	0.0574608	NA	NA
U9	Round4	2	POE1	U9-Round4-POE1	NA	NA	NA	9.68351	NA	13.7813	NA	191.337	19.4586	NA	0.17617	NA	21.2131	217.029	3.74852	27.5935	0.0852929	NA	NA
				50%TDNA	0.00295	0.000601	0.00101	0.00275	3.21e-06	0.000324	3.71e-05	4.71e-05	9.34e-05	0.000583	0.00654	0.000744	0.000411	1.7e-05	0.00364	0.00176	0.0136	0.00246	8.7e-06
				Wagner and Plewa (2017)
